# Supplementary material for: Molecular Genetic Architecture of Monogenic Pediatric IBD Differs from Complex Pediatric and Adult IBD
Source: J Pers Med. 2020 Nov 26;10(4):243. doi: 10.3390/jpm10040243 (PMC7712254; doi:10.3390/jpm10040243)
Supplement: Supplementary file 1 [file jpm-10-00243-s001.zip]

Archive with 6 entries (6 files):
- SupplementaryTableS1_ComplexIBD_LociAndEQTL.pdf
- SupplementaryTableS2_IBD_GeneTerms.pdf
- SupplementaryTableS3_IncludedStudies.pdf
- SupplementaryTableS4_GeneList.pdf
- SupplementaryTableS5_GeneSubsetGO.xlsx
- SupplementaryTableS6_ComparativeGO.xlsx
