# Supplementary material for: Molecular Genetic Architecture of Monogenic Pediatric IBD Differs from Complex Pediatric and Adult IBD
Source: J Pers Med. 2020 Nov 26;10(4):243. doi: 10.3390/jpm10040243 (PMC7712254; doi:10.3390/jpm10040243)
Supplement: Supplementary file 1 [file jpm-10-00243-s001.zip › SupplementaryTableS5_GeneSubsetGO.xlsx]

## Sheet: Subset_ALL
GOID	GOTerm	Term p value	% Associated Genes	Nr. Genes
KEGG:05340	Primary immunodeficiency	1.99106e-30	48.6486	18
KEGG:04659	Th17 cell differentiation	3.14367e-11	11.215	12
GO:0045321	leukocyte activation	4.4787e-11	6.03774	16
KEGG:05145	Toxoplasmosis	1.5455e-09	9.73451	11
GO:0002520	immune system development	2.76702e-09	5.76132	14
GO:0046649	lymphocyte activation	4.79118e-09	6.31068	13
KEGG:04660	T cell receptor signaling pathway	1.37245e-08	9.70874	10
KEGG:04060	Cytokine-cytokine receptor interaction	1.33254e-07	4.81482	13
KEGG:04068	FoxO signaling pathway	1.57495e-07	7.57576	10
KEGG:04662	B cell receptor signaling pathway	3.09028e-07	11.2676	8
GO:0002694	regulation of leukocyte activation	3.89952e-07	5.78947	11
GO:0042110	T cell activation	4.36055e-07	6.80272	10
GO:0046651	lymphocyte proliferation	5.25972e-07	8.18182	9
GO:0032943	mononuclear cell proliferation	5.63849e-07	8.10811	9
GO:0050865	regulation of cell activation	7.86099e-07	5.39216	11
KEGG:04630	Jak-STAT signaling pathway	1.06688e-06	6.17284	10
GO:0051249	regulation of lymphocyte activation	1.06688e-06	6.17284	10
GO:0042100	B cell proliferation	1.2299e-06	18.75	6
KEGG:04380	Osteoclast differentiation	1.89418e-06	7.03125	9
KEGG:04064	NF-kappa B signaling pathway	2.8923e-06	8.42105	8
GO:0022407	regulation of cell-cell adhesion	4.43062e-06	5.29101	10
KEGG:05166	HTLV-I infection	7.2992e-06	4.31373	11
KEGG:05169	Epstein-Barr virus infection	8.48018e-06	4.92611	10
GO:0042113	B cell activation	1.45319e-05	12.5	6
KEGG:04672	Intestinal immune network for IgA production	1.62922e-05	12.2449	6
GO:0007159	leukocyte cell-cell adhesion	1.64872e-05	5.42169	9
GO:0050863	regulation of T cell activation	1.76469e-05	6.61157	8
GO:0005126	cytokine receptor binding	2.10547e-05	6.45161	8
GO:0002696	positive regulation of leukocyte activation	2.35166e-05	6.34921	8
GO:0050867	positive regulation of cell activation	2.6206e-05	6.25	8
KEGG:05162	Measles	3.67572e-05	5.97015	8
GO:1903037	regulation of leukocyte cell-cell adhesion	3.67572e-05	5.97015	8
KEGG:04658	Th1 and Th2 cell differentiation	3.74016e-05	7.6087	7
GO:0030098	lymphocyte differentiation	3.7404e-05	10.5263	6
KEGG:05142	Chagas disease (American trypanosomiasis)	7.45831e-05	6.86275	7
KEGG:05321	Inflammatory bowel disease (IBD)	7.90592e-05	9.23077	6
GO:0050670	regulation of lymphocyte proliferation	8.27491e-05	6.73077	7
GO:0032944	regulation of mononuclear cell proliferation	8.70454e-05	6.66667	7
GO:0051251	positive regulation of lymphocyte activation	9.74791e-05	6.54206	7
GO:0070663	regulation of leukocyte proliferation	9.74791e-05	6.54206	7
GO:0030097	hemopoiesis	0.000152512	4.0724	9
KEGG:05212	Pancreatic cancer	0.000172045	8	6
GO:0050870	positive regulation of T cell activation	0.000197902	7.79221	6
GO:0030217	T cell differentiation	0.000208104	11.3636	5
GO:1903039	positive regulation of leukocyte cell-cell adhesion	0.000277595	7.31707	6
GO:0018108	peptidyl-tyrosine phosphorylation	0.000330902	4.34783	8
KEGG:05144	Malaria	0.00034148	10.2041	5
GO:0002521	leukocyte differentiation	0.000350744	5.30303	7
GO:0018212	peptidyl-tyrosine modification	0.000355066	4.27807	8
KEGG:05161	Hepatitis B	0.00060138	4.86111	7
KEGG:04640	Hematopoietic cell lineage	0.000667065	6.18557	6
KEGG:04933	AGE-RAGE signaling pathway in diabetic complications	0.00072429	6.06061	6
GO:0098857	membrane microdomain	0.000731913	4.66667	7
GO:0045121	membrane raft	0.000731913	4.66667	7
GO:0030888	regulation of B cell proliferation	0.000737216	14.2857	4
GO:0022409	positive regulation of cell-cell adhesion	0.000739925	6	6
GO:0071902	positive regulation of protein serine/threonine kinase activity	0.00102965	4.40252	7
GO:0002697	regulation of immune effector process	0.00138653	4.19162	7
GO:0002200	somatic diversification of immune receptors	0.00149556	25	3
GO:0097696	STAT cascade	0.00196651	6.84932	5
GO:0050864	regulation of B cell activation	0.00197238	10.8108	4
GO:0042098	T cell proliferation	0.00215162	6.66667	5
GO:1903706	regulation of hemopoiesis	0.00284469	4.61538	6
KEGG:04650	Natural killer cell mediated cytotoxicity	0.00316159	4.51128	6
GO:0031082	BLOC complex	0.00478484	16.6667	3
GO:0018210	peptidyl-threonine modification	0.00684565	4.05405	3
KEGG:05320	Autoimmune thyroid disease	0.00736934	7.54717	4
KEGG:04620	Toll-like receptor signaling pathway	0.00912443	4.80769	5
KEGG:05416	Viral myocarditis	0.0106762	6.77966	4
GO:0002443	leukocyte mediated immunity	0.0108296	4.58716	5
GO:0032615	interleukin-12 production	0.0116757	12	3
GO:0032655	regulation of interleukin-12 production	0.0116757	12	3
KEGG:04670	Leukocyte transendothelial migration	0.0116854	4.46429	5
KEGG:04520	Adherens junction	0.0126908	4.16667	3
KEGG:05210	Colorectal cancer	0.0126908	4.16667	3
GO:0002366	leukocyte activation involved in immune response	0.014878	6.06061	4
KEGG:05214	Glioma	0.0183112	4.22535	3
GO:0002263	cell activation involved in immune response	0.0186296	5.6338	4
GO:0007259	JAK-STAT cascade	0.0186296	5.6338	4
GO:0050671	positive regulation of lymphocyte proliferation	0.0186296	5.6338	4
GO:0042129	regulation of T cell proliferation	0.0186296	5.6338	4
GO:0002275	myeloid cell activation involved in immune response	0.0187085	10	3
KEGG:05310	Asthma	0.018962	9.67742	3
GO:0050672	negative regulation of lymphocyte proliferation	0.018962	9.67742	3
GO:0032945	negative regulation of mononuclear cell proliferation	0.018962	9.67742	3
GO:0001784	phosphotyrosine residue binding	0.018962	9.67742	3
GO:0070665	positive regulation of leukocyte proliferation	0.0189791	5.47945	4
GO:0070664	negative regulation of leukocyte proliferation	0.0190057	9.375	3
GO:0045580	regulation of T cell differentiation	0.0190057	9.375	3
GO:0032946	positive regulation of mononuclear cell proliferation	0.0191018	5.55556	4
KEGG:05140	Leishmaniasis	0.0193788	5.40541	4
GO:0002703	regulation of leukocyte mediated immunity	0.0193788	5.40541	4
GO:0004713	protein tyrosine kinase activity	0.0200977	5.26316	4
GO:1903708	positive regulation of hemopoiesis	0.0204114	5.19481	4
KEGG:05220	Chronic myeloid leukemia	0.0206909	5.12821	4
KEGG:04917	Prolactin signaling pathway	0.0234708	4.28571	3
GO:0045309	protein phosphorylated amino acid binding	0.0234728	8.33333	3
KEGG:05330	Allograft rejection	0.0265061	7.89474	3
GO:0045619	regulation of lymphocyte differentiation	0.0265061	7.89474	3
GO:1902105	regulation of leukocyte differentiation	0.027821	4.5977	4
GO:2001251	negative regulation of chromosome organization	0.0278697	4.54545	4
KEGG:04920	Adipocytokine signaling pathway	0.0281861	4.34783	3
GO:0009897	external side of plasma membrane	0.0290358	4.44444	4
KEGG:05222	Small cell lung cancer	0.0313623	4.30108	4
KEGG:05120	Epithelial cell signaling in Helicobacter pylori infection	0.0324739	4.41176	3
KEGG:04664	Fc epsilon RI signaling pathway	0.0324739	4.41176	3
KEGG:04973	Carbohydrate digestion and absorption	0.0328612	6.81818	3
GO:0051092	positive regulation of NF-kappaB transcription factor activity	0.0333044	4.12371	4
GO:0002274	myeloid leukocyte activation	0.0363503	4.47761	3
GO:0051250	negative regulation of lymphocyte activation	0.0382493	6.25	3
GO:0042102	positive regulation of T cell proliferation	0.0384549	6.12245	3
GO:0045639	positive regulation of myeloid cell differentiation	0.0384921	6	3
GO:1904894	positive regulation of STAT cascade	0.0384921	6	3
KEGG:05221	Acute myeloid leukemia	0.0398316	4.54545	3
KEGG:05223	Non-small cell lung cancer	0.0398316	4.54545	3
GO:1904892	regulation of STAT cascade	0.0398316	4.54545	3
GO:0034341	response to interferon-gamma	0.0401394	5.66038	3
GO:0002695	negative regulation of leukocyte activation	0.0405435	5.76923	3
GO:0002706	regulation of lymphocyte mediated immunity	0.0428047	5.26316	3
GO:0018107	peptidyl-threonine phosphorylation	0.0429339	4.61538	3
KEGG:05150	Staphylococcus aureus infection	0.043835	5.35714	3
GO:0002698	negative regulation of immune effector process	0.043888	4.91803	3
GO:0010833	telomere maintenance via telomere lengthening	0.045673	4.6875	3
GO:0050866	negative regulation of cell activation	0.0456938	5	3
GO:0051219	phosphoprotein binding	0.0456938	5	3

## Sheet: Subset_NEO
GOID	GOTerm	Term p value	% Associated Genes	Nr. Genes
GO:0002703	regulation of leukocyte mediated immunity	3.53963e-05	4.05405	3
KEGG:05321	Inflammatory bowel disease (IBD)	4.79285e-05	4.61538	3
GO:0002706	regulation of lymphocyte mediated immunity	4.83624e-05	5.26316	3

## Sheet: Subset_INF
GOID	GOTerm	Term p value	% Associated Genes	Nr. Genes
KEGG:05340	Primary immunodeficiency	1.22037e-22	32.4324	12
KEGG:04662	B cell receptor signaling pathway	2.91992e-07	8.4507	6
KEGG:04659	Th17 cell differentiation	3.32802e-06	5.60748	6
GO:0002200	somatic diversification of immune receptors	5.06439e-05	25	3
KEGG:04064	NF-kappa B signaling pathway	5.25103e-05	5.26316	5
KEGG:04640	Hematopoietic cell lineage	5.29214e-05	5.15464	5
KEGG:05144	Malaria	8.75523e-05	8.16327	4
GO:0005126	cytokine receptor binding	0.000159145	4.03226	5
KEGG:05321	Inflammatory bowel disease (IBD)	0.000243863	6.15385	4
GO:0002703	regulation of leukocyte mediated immunity	0.000360352	5.40541	4
GO:0097696	STAT cascade	0.000364192	5.47945	4
GO:0042098	T cell proliferation	0.000670211	4	3
KEGG:04658	Th1 and Th2 cell differentiation	0.000736433	4.34783	4
GO:0042100	B cell proliferation	0.000737537	9.375	3
KEGG:05140	Leishmaniasis	0.00128883	4.05405	3
GO:0070665	positive regulation of leukocyte proliferation	0.0018578	4.10959	3
GO:1904894	positive regulation of STAT cascade	0.0020235	6	3
KEGG:04672	Intestinal immune network for IgA production	0.0020956	6.12245	3
GO:0042113	B cell activation	0.00214953	6.25	3
GO:0032946	positive regulation of mononuclear cell proliferation	0.00237901	4.16667	3
KEGG:05416	Viral myocarditis	0.00264717	5.08475	3
GO:0002706	regulation of lymphocyte mediated immunity	0.00268889	5.26316	3
GO:0007259	JAK-STAT cascade	0.00285434	4.22535	3
GO:0050671	positive regulation of lymphocyte proliferation	0.00285434	4.22535	3
GO:0042129	regulation of T cell proliferation	0.00285434	4.22535	3
KEGG:04664	Fc epsilon RI signaling pathway	0.00301759	4.41176	3
GO:1904892	regulation of STAT cascade	0.00322466	4.54545	3

## Sheet: Subset_VEO
GOID	GOTerm	Term p value	% Associated Genes	Nr. Genes
KEGG:04659	Th17 cell differentiation	7.99676e-11	8.41121	9
KEGG:05340	Primary immunodeficiency	5.25824e-09	16.2162	6
KEGG:04658	Th1 and Th2 cell differentiation	1.31944e-06	6.52174	6
KEGG:05162	Measles	1.1028e-05	4.47761	6
GO:0030098	lymphocyte differentiation	0.000100675	7.01754	4
GO:0031082	BLOC complex	0.000105451	16.6667	3
KEGG:05212	Pancreatic cancer	0.000983615	4	3
GO:0030217	T cell differentiation	0.00122442	6.81818	3
GO:0018210	peptidyl-threonine modification	0.00189196	4.05405	3
GO:0002263	cell activation involved in immune response	0.00251583	4.22535	3
GO:0002366	leukocyte activation involved in immune response	0.0027101	4.54545	3
KEGG:05321	Inflammatory bowel disease (IBD)	0.0032395	4.61538	3
GO:0018107	peptidyl-threonine phosphorylation	0.0032395	4.61538	3

## Sheet: Subset_EO
GOID	GOTerm	Term p value	% Associated Genes	Nr. Genes
GO:0031082	BLOC complex	7.60039e-06	16.6667	3
KEGG:05340	Primary immunodeficiency	4.73352e-05	8.10811	3
KEGG:04920	Adipocytokine signaling pathway	0.000154545	4.34783	3

## Sheet: Subset_PED
Subset PED did not produce any significant results.

## Sheet: Subset_UN6
GOID	GOTerm	Term p value	% Associated Genes	Nr. Genes
KEGG:05340	Primary immunodeficiency	5.31457e-22	32.4324	12
KEGG:04630	Jak-STAT signaling pathway	5.93561e-09	5.55556	9
KEGG:04662	B cell receptor signaling pathway	6.65367e-07	8.4507	6
KEGG:04659	Th17 cell differentiation	7.62833e-06	5.60748	6
KEGG:05145	Toxoplasmosis	1.02197e-05	5.30973	6
KEGG:05321	Inflammatory bowel disease (IBD)	1.62251e-05	7.69231	5
GO:0005126	cytokine receptor binding	1.6564e-05	4.83871	6
GO:0042100	B cell proliferation	3.13038e-05	12.5	4
GO:0002200	somatic diversification of immune receptors	8.32359e-05	25	3
KEGG:04640	Hematopoietic cell lineage	0.000103541	5.15464	5
GO:0032944	regulation of mononuclear cell proliferation	0.000135264	4.7619	5
GO:0070663	regulation of leukocyte proliferation	0.000135478	4.6729	5
GO:0050670	regulation of lymphocyte proliferation	0.000140279	4.80769	5
KEGG:04672	Intestinal immune network for IgA production	0.000140583	8.16327	4
KEGG:05144	Malaria	0.000140583	8.16327	4
GO:0042113	B cell activation	0.000141096	8.33333	4
GO:0032943	mononuclear cell proliferation	0.00014671	4.5045	5
GO:0046651	lymphocyte proliferation	0.000147743	4.54545	5
GO:0097696	STAT cascade	0.000566096	5.47945	4
GO:0030888	regulation of B cell proliferation	0.00075919	10.7143	3
GO:0042098	T cell proliferation	0.000849071	4	3
KEGG:05310	Asthma	0.00097536	9.67742	3
KEGG:04658	Th1 and Th2 cell differentiation	0.00117066	4.34783	4
KEGG:04064	NF-kappa B signaling pathway	0.00123824	4.21053	4
GO:0050864	regulation of B cell activation	0.0013558	8.10811	3
KEGG:05330	Allograft rejection	0.00135645	7.89474	3
KEGG:05140	Leishmaniasis	0.00163302	4.05405	3
GO:0002703	regulation of leukocyte mediated immunity	0.00163302	4.05405	3
GO:0070665	positive regulation of leukocyte proliferation	0.00235426	4.10959	3
GO:1904894	positive regulation of STAT cascade	0.00282991	6	3
GO:0032946	positive regulation of mononuclear cell proliferation	0.00301518	4.16667	3
KEGG:05320	Autoimmune thyroid disease	0.00305903	5.66038	3
GO:0002706	regulation of lymphocyte mediated immunity	0.00341521	5.26316	3
GO:0007259	JAK-STAT cascade	0.00361813	4.22535	3
GO:0050671	positive regulation of lymphocyte proliferation	0.00361813	4.22535	3
GO:0042129	regulation of T cell proliferation	0.00361813	4.22535	3
GO:0002698	negative regulation of immune effector process	0.00370842	4.91803	3
KEGG:04664	Fc epsilon RI signaling pathway	0.0038267	4.41176	3
GO:1904892	regulation of STAT cascade	0.00409046	4.54545	3

## Sheet: Subset_OV6
GOID	GOTerm	Term p value	% Associated Genes	Nr. Genes
KEGG:05340	Primary immunodeficiency	1.29186e-08	16.2162	6
KEGG:04660	T cell receptor signaling pathway	6.6029e-06	5.82524	6
KEGG:04659	Th17 cell differentiation	7.8426e-06	5.60748	6
KEGG:05145	Toxoplasmosis	0.000234054	4.42478	5
GO:0031082	BLOC complex	0.000243809	16.6667	3
GO:0030098	lymphocyte differentiation	0.00026148	7.01754	4
GO:0050863	regulation of T cell activation	0.000268605	4.13223	5
KEGG:05212	Pancreatic cancer	0.00067278	5.33333	4
GO:0050870	positive regulation of T cell activation	0.000688705	5.19481	4
GO:0002275	myeloid cell activation involved in immune response	0.000740965	10	3
GO:1903039	positive regulation of leukocyte cell-cell adhesion	0.00080788	4.87805	4
GO:0018210	peptidyl-threonine modification	0.00108778	4.05405	3
KEGG:04064	NF-kappa B signaling pathway	0.00117242	4.21053	4
GO:0022409	positive regulation of cell-cell adhesion	0.00127095	4	4
GO:0030217	T cell differentiation	0.0016473	6.81818	3
GO:0002263	cell activation involved in immune response	0.00192917	4.22535	3
KEGG:04920	Adipocytokine signaling pathway	0.00266284	4.34783	3
GO:0002274	myeloid leukocyte activation	0.00325866	4.47761	3
GO:0002366	leukocyte activation involved in immune response	0.00389836	4.54545	3
GO:0018107	peptidyl-threonine phosphorylation	0.00447391	4.61538	3

## Sheet: Subset_ADULT1
GOID	GOTerm	Term p value	% Associated Genes	Nr. Genes
KEGG:05140	Leishmaniasis	1.06644e-12	20.2703	15
KEGG:05321	Inflammatory bowel disease (IBD)	3.69026e-12	21.5385	14
GO:0007259	JAK-STAT cascade	6.47367e-09	16.9014	12
GO:0097696	STAT cascade	9.08695e-09	16.4384	12
KEGG:05145	Toxoplasmosis	1.02796e-08	12.3894	14
GO:0002682	regulation of immune system process	5.44943e-08	4.64345	28
KEGG:05152	Tuberculosis	5.73242e-08	8.93855	16
KEGG:04060	Cytokine-cytokine receptor interaction	6.66852e-08	7.03704	19
KEGG:04659	Th17 cell differentiation	6.71712e-08	12.1495	13
GO:0046425	regulation of JAK-STAT cascade	6.97333e-07	15.625	10
GO:0046427	positive regulation of JAK-STAT cascade	8.31835e-07	18.75	9
GO:1904892	regulation of STAT cascade	9.46209e-07	15.1515	10
KEGG:04672	Intestinal immune network for IgA production	1.00241e-06	18.3673	9
GO:1904894	positive regulation of STAT cascade	1.20658e-06	18	9
GO:0002684	positive regulation of immune system process	1.31633e-06	5.03433	22
GO:0002237	response to molecule of bacterial origin	2.36769e-06	10.2564	12
GO:0031347	regulation of defense response	2.44789e-06	6.41509	17
GO:0034097	response to cytokine	8.16701e-06	5.55556	18
GO:0006952	defense response	9.76356e-06	4.32331	23
GO:0043207	response to external biotic stimulus	1.15138e-05	4.65632	21
GO:0051707	response to other organism	1.15138e-05	4.65632	21
GO:0001819	positive regulation of cytokine production	1.21197e-05	6.15385	16
GO:0001817	regulation of cytokine production	1.24564e-05	5.10753	19
GO:0042509	regulation of tyrosine phosphorylation of STAT protein	1.39162e-05	17.0213	8
GO:0071345	cellular response to cytokine stimulus	1.56323e-05	6.03774	16
GO:0007260	tyrosine phosphorylation of STAT protein	2.69279e-05	15.6863	8
GO:0001934	positive regulation of protein phosphorylation	4.49728e-05	4.11985	22
KEGG:05330	Allograft rejection	5.49915e-05	18.4211	7
GO:0019221	cytokine-mediated signaling pathway	6.10023e-05	7.64331	12
GO:0042531	positive regulation of tyrosine phosphorylation of STAT protein	7.9142e-05	17.5	7
KEGG:04630	Jak-STAT signaling pathway	8.51831e-05	7.40741	12
GO:0045321	leukocyte activation	9.30844e-05	5.66038	15
GO:0009617	response to bacterium	0.000161772	5.83333	14
KEGG:04514	Cell adhesion molecules (CAMs)	0.000209815	7.58621	11
KEGG:04658	Th1 and Th2 cell differentiation	0.000259847	9.78261	9
GO:1901652	response to peptide	0.000263072	8.40336	10
GO:0032495	response to muramyl dipeptide	0.000289693	50	4
GO:1902715	positive regulation of interferon-gamma secretion	0.000289693	50	4
KEGG:05166	HTLV-I infection	0.000328052	5.4902	14
KEGG:05167	Kaposi's sarcoma-associated herpesvirus infection	0.000362965	6.45161	12
GO:0045087	innate immune response	0.000366319	5.06757	15
KEGG:04380	Osteoclast differentiation	0.000504614	7.8125	10
KEGG:04066	HIF-1 signaling pathway	0.00051326	9	9
GO:0032637	interleukin-8 production	0.000532769	10.6667	8
GO:0051403	stress-activated MAPK cascade	0.000535696	7.75194	10
GO:0034341	response to interferon-gamma	0.00054734	13.2075	7
GO:0031098	stress-activated protein kinase signaling cascade	0.000655337	7.57576	10
GO:0070423	nucleotide-binding oligomerization domain containing signaling pathway	0.000822545	40	4
GO:0070431	nucleotide-binding oligomerization domain containing 2 signaling pathway	0.000822545	40	4
GO:1902713	regulation of interferon-gamma secretion	0.000822545	40	4
GO:0071346	cellular response to interferon-gamma	0.00086651	16.2162	6
GO:0050776	regulation of immune response	0.000892006	4.70219	15
GO:0045859	regulation of protein kinase activity	0.00117568	4.33604	16
GO:0035872	nucleotide-binding domain, leucine rich repeat containing receptor signaling pathway	0.00126169	36.3636	4
GO:0050730	regulation of peptidyl-tyrosine phosphorylation	0.00140206	6.94444	10
GO:0032635	interleukin-6 production	0.00155496	11.2903	7
KEGG:05332	Graft-versus-host disease	0.00157743	14.6341	6
GO:0018108	peptidyl-tyrosine phosphorylation	0.00198186	5.97826	11
GO:0050715	positive regulation of cytokine secretion	0.00201693	8.88889	8
KEGG:05323	Rheumatoid arthritis	0.00201693	8.88889	8
KEGG:04062	Chemokine signaling pathway	0.00207039	5.94595	11
KEGG:05168	Herpes simplex infection	0.00207039	5.94595	11
GO:0043123	positive regulation of I-kappaB kinase/NF-kappaB signaling	0.00208833	6.62252	10
GO:0018212	peptidyl-tyrosine modification	0.00227489	5.88235	11
GO:0060333	interferon-gamma-mediated signaling pathway	0.00259239	30.7692	4
GO:0005126	cytokine receptor binding	0.00282195	7.25806	9
GO:0043122	regulation of I-kappaB kinase/NF-kappaB signaling	0.00302966	5.69948	11
GO:0032677	regulation of interleukin-8 production	0.00306803	10.1449	7
GO:0033993	response to lipid	0.00317478	4.47284	14
GO:0032494	response to peptidoglycan	0.00340911	60	3
GO:0032735	positive regulation of interleukin-12 production	0.00351106	28.5714	4
GO:0072643	interferon-gamma secretion	0.00351106	28.5714	4
GO:0032496	response to lipopolysaccharide	0.00420945	8	8
GO:0007249	I-kappaB kinase/NF-kappaB signaling	0.00474439	5.41872	11
KEGG:05169	Epstein-Barr virus infection	0.00474439	5.41872	11
KEGG:04650	Natural killer cell mediated cytotoxicity	0.00480283	6.76692	9
GO:0002697	regulation of immune effector process	0.00480402	5.98802	10
KEGG:05162	Measles	0.00505695	6.71642	9
KEGG:04660	T cell receptor signaling pathway	0.00511867	7.76699	8
GO:0046649	lymphocyte activation	0.00532484	5.33981	11
KEGG:04620	Toll-like receptor signaling pathway	0.00544629	7.69231	8
KEGG:05133	Pertussis	0.00553533	9.21053	7
GO:0050663	cytokine secretion	0.00588173	6.56934	9
GO:0032757	positive regulation of interleukin-8 production	0.00589097	11.5385	6
KEGG:05320	Autoimmune thyroid disease	0.00652506	11.3208	6
GO:0050778	positive regulation of immune response	0.00739899	4.72441	12
GO:1901653	cellular response to peptide	0.00746325	7.33945	8
KEGG:05161	Hepatitis B	0.00857569	6.25	9
GO:0050731	positive regulation of peptidyl-tyrosine phosphorylation	0.00899797	7.14286	8
GO:0032874	positive regulation of stress-activated MAPK cascade	0.00950367	8.43373	7
GO:0071354	cellular response to interleukin-6	0.00959609	22.2222	4
GO:0070304	positive regulation of stress-activated protein kinase signaling cascade	0.0101795	8.33333	7
GO:0032675	regulation of interleukin-6 production	0.0106013	10.3448	6
GO:0032729	positive regulation of interferon-gamma production	0.0109721	13.8889	5
KEGG:05416	Viral myocarditis	0.0115875	10.1695	6
GO:0070741	response to interleukin-6	0.0117817	21.0526	4
GO:0032872	regulation of stress-activated MAPK cascade	0.0133936	6.72269	8
GO:0070302	regulation of stress-activated protein kinase signaling cascade	0.0141492	6.66667	8
GO:0070102	interleukin-6-mediated signaling pathway	0.016567	37.5	3
GO:0006954	inflammatory response	0.0166985	6.50407	8
GO:0071900	regulation of protein serine/threonine kinase activity	0.0167556	4.66102	11
GO:0032731	positive regulation of interleukin-1 beta production	0.0173887	19.0476	4
GO:0050707	regulation of cytokine secretion	0.0174361	6.45161	8
GO:0045088	regulation of innate immune response	0.0190044	5.59006	9
GO:0048872	homeostasis of number of cells	0.0191824	9.23077	6
GO:1903557	positive regulation of tumor necrosis factor superfamily cytokine production	0.0197171	12.1951	5
GO:1903530	regulation of secretion by cell	0.0197225	4.22535	12
KEGG:04064	NF-kappa B signaling pathway	0.0207904	7.36842	7
KEGG:04940	Type I diabetes mellitus	0.0245154	11.6279	5
KEGG:04621	NOD-like receptor signaling pathway	0.0255718	5.35714	9
GO:0050708	regulation of protein secretion	0.0263239	4.80769	10
KEGG:04933	AGE-RAGE signaling pathway in diabetic complications	0.026455	7.07071	7
GO:0007254	JNK cascade	0.0298466	6.93069	7
KEGG:05142	Chagas disease (American trypanosomiasis)	0.0312779	6.86275	7
KEGG:05164	Influenza A	0.0313208	5.20231	9
GO:0071496	cellular response to external stimulus	0.0313762	5.88235	8
GO:0032615	interleukin-12 production	0.0326744	16	4
GO:0032653	regulation of interleukin-10 production	0.0326744	16	4
GO:0032655	regulation of interleukin-12 production	0.0326744	16	4
GO:0032732	positive regulation of interleukin-1 production	0.0326744	16	4
GO:0002757	immune response-activating signal transduction	0.032679	5.83942	8
GO:0043410	positive regulation of MAPK cascade	0.0327937	4.28016	11
GO:1903555	regulation of tumor necrosis factor superfamily cytokine production	0.0341009	8.21918	6
GO:0002791	regulation of peptide secretion	0.0353962	4.60829	10
GO:0050714	positive regulation of protein secretion	0.0369901	5.71429	8
GO:0051051	negative regulation of transport	0.0417219	4.15094	11
GO:0045066	regulatory T cell differentiation	0.0421485	27.2727	3
KEGG:04668	TNF signaling pathway	0.0424072	6.48148	7
GO:0031341	regulation of cell killing	0.0424455	10.2041	5
KEGG:05144	Malaria	0.0424455	10.2041	5
GO:0032613	interleukin-10 production	0.0427398	14.8148	4
GO:0071706	tumor necrosis factor superfamily cytokine production	0.043903	7.79221	6
GO:0002793	positive regulation of peptide secretion	0.045346	5.51724	8
GO:0002764	immune response-regulating signaling pathway	0.0495136	5.44218	8
GO:0042110	T cell activation	0.0495136	5.44218	8
GO:0002449	lymphocyte mediated immunity	0.0497212	7.59494	6
GO:0071222	cellular response to lipopolysaccharide	0.0497212	7.59494	6
GO:0045785	positive regulation of cell adhesion	0.0510821	4.81283	9
GO:1903532	positive regulation of secretion by cell	0.0510821	4.81283	9
GO:0001078	transcriptional repressor activity, RNA polymerase II proximal promoter sequence-specific DNA binding	0.0529397	4	3
GO:0098562	cytoplasmic side of membrane	0.0529397	4	3
GO:2001257	regulation of cation channel activity	0.0529397	4	3
GO:0032649	regulation of interferon-gamma production	0.0539478	9.61539	5
GO:0098802	plasma membrane receptor complex	0.0560653	7.40741	6
GO:0002694	regulation of leukocyte activation	0.0565241	4.73684	9
GO:0002753	cytoplasmic pattern recognition receptor signaling pathway	0.0619222	13.3333	4
GO:0004896	cytokine receptor activity	0.0619222	13.3333	4
GO:0050691	regulation of defense response to virus by host	0.0619222	13.3333	4
KEGG:04921	Oxytocin signaling pathway	0.0624728	5.22876	8
GO:0009306	protein secretion	0.0633687	4.23729	10
GO:0050700	CARD domain binding	0.066267	23.0769	3
GO:0032609	interferon-gamma production	0.0675946	9.09091	5
GO:0072606	interleukin-8 secretion	0.0685266	12.9032	4
KEGG:05310	Asthma	0.0685266	12.9032	4
KEGG:05150	Staphylococcus aureus infection	0.0727193	8.92857	5
GO:0051047	positive regulation of secretion	0.0731161	4.54545	9
KEGG:05132	Salmonella infection	0.0733002	6.97674	6
GO:0031663	lipopolysaccharide-mediated signaling pathway	0.0758664	12.5	4
GO:0032651	regulation of interleukin-1 beta production	0.0758664	12.5	4
GO:0002683	negative regulation of immune system process	0.0773085	4.5	9
GO:0002534	cytokine production involved in inflammatory response	0.0798821	21.4286	3
GO:1900015	regulation of cytokine production involved in inflammatory response	0.0798821	21.4286	3
GO:0071219	cellular response to molecule of bacterial origin	0.0845467	6.74157	6
GO:0051249	regulation of lymphocyte activation	0.084936	4.93827	8
GO:0002790	peptide secretion	0.0850922	4.04858	10
GO:0071417	cellular response to organonitrogen compound	0.0851158	4.4335	9
GO:0050865	regulation of cell activation	0.0861074	4.41176	9
KEGG:04217	Necroptosis	0.0904761	4.87805	8
GO:0002696	positive regulation of leukocyte activation	0.0924952	5.55556	7
GO:0007159	leukocyte cell-cell adhesion	0.0968238	4.81928	8
KEGG:04912	GnRH signaling pathway	0.0978611	6.52174	6
GO:0031343	positive regulation of cell killing	0.0994612	11.4286	4
GO:0050867	positive regulation of cell activation	0.0997535	5.46875	7
KEGG:04657	IL-17 signaling pathway	0.101714	6.45161	6
GO:0002703	regulation of leukocyte mediated immunity	0.102464	4.05405	3
GO:0018210	peptidyl-threonine modification	0.102464	4.05405	3
GO:0072593	reactive oxygen species metabolic process	0.10253	5.42636	7
GO:0032733	positive regulation of interleukin-10 production	0.110916	18.75	3
GO:0046328	regulation of JNK cascade	0.111683	6.31579	6
GO:0002831	regulation of response to biotic stimulus	0.117268	6.25	6
KEGG:05146	Amoebiasis	0.117268	6.25	6
GO:0002285	lymphocyte activation involved in immune response	0.118622	10.8108	4
GO:0032611	interleukin-1 beta production	0.118622	10.8108	4
GO:0042267	natural killer cell mediated cytotoxicity	0.118622	10.8108	4
KEGG:05322	Systemic lupus erythematosus	0.118986	5.26316	7
KEGG:04750	Inflammatory mediator regulation of TRP channels	0.121436	6.18557	6
GO:0032652	regulation of interleukin-1 production	0.127984	10.5263	4
GO:0032755	positive regulation of interleukin-6 production	0.127984	10.5263	4
GO:1901222	regulation of NIK/NF-kappaB signaling	0.127984	10.5263	4
GO:0008305	integrin complex	0.128432	17.6471	3
GO:1902930	regulation of alcohol biosynthetic process	0.128432	17.6471	3
GO:0030099	myeloid cell differentiation	0.131251	5.14706	7
GO:0002429	immune response-activating cell surface receptor signaling pathway	0.131407	7.57576	5
GO:0009612	response to mechanical stimulus	0.131407	7.57576	5
GO:0030097	hemopoiesis	0.13493	4.0724	9
GO:0002274	myeloid leukocyte activation	0.13692	7.46269	5
GO:0002228	natural killer cell mediated immunity	0.137571	10.2564	4
GO:0010595	positive regulation of endothelial cell migration	0.138822	4.22535	3
KEGG:05214	Glioma	0.138822	4.22535	3
GO:0031396	regulation of protein ubiquitination	0.139106	5.07246	7
GO:0050718	positive regulation of interleukin-1 beta secretion	0.143674	16.6667	3
GO:0046330	positive regulation of JNK cascade	0.144421	7.35294	5
GO:0002253	activation of immune response	0.146021	4.41989	8
GO:0032760	positive regulation of tumor necrosis factor production	0.146297	10	4
GO:0038061	NIK/NF-kappaB signaling	0.146297	10	4
GO:1903409	reactive oxygen species biosynthetic process	0.146297	10	4
KEGG:04216	Ferroptosis	0.146297	10	4
KEGG:04920	Adipocytokine signaling pathway	0.149953	7.24638	5
GO:0071216	cellular response to biotic stimulus	0.150809	5.82524	6
KEGG:04917	Prolactin signaling pathway	0.155394	7.14286	5
GO:0071260	cellular response to mechanical stimulus	0.156107	9.7561	4
GO:0050670	regulation of lymphocyte proliferation	0.156254	5.76923	6
GO:0070412	R-SMAD binding	0.159604	15.7895	3
GO:0032944	regulation of mononuclear cell proliferation	0.16055	5.71429	6
GO:0019955	cytokine binding	0.161952	7.04225	5
GO:0032680	regulation of tumor necrosis factor production	0.161952	7.04225	5
GO:0042107	cytokine metabolic process	0.163489	9.52381	4
GO:0032091	negative regulation of protein binding	0.169837	6.94444	5
GO:0043405	regulation of MAP kinase activity	0.171495	4.79452	7
GO:0051251	positive regulation of lymphocyte activation	0.171627	5.60748	6
GO:0070663	regulation of leukocyte proliferation	0.171627	5.60748	6
GO:0045981	positive regulation of nucleotide metabolic process	0.172433	4.34783	3
GO:1900544	positive regulation of purine nucleotide metabolic process	0.172433	4.34783	3
GO:0030218	erythrocyte differentiation	0.173188	9.30233	4
GO:0060337	type I interferon signaling pathway	0.175018	15	3
GO:0002367	cytokine production involved in immune response	0.182851	9.09091	4
GO:0032612	interleukin-1 production	0.182851	9.09091	4
GO:0002443	leukocyte mediated immunity	0.182887	5.50459	6
GO:0032640	tumor necrosis factor production	0.183099	6.75676	5
GO:0046651	lymphocyte proliferation	0.187022	5.45455	6
GO:0050716	positive regulation of interleukin-1 secretion	0.192782	14.2857	3
GO:0071357	cellular response to type I interferon	0.192782	14.2857	3
GO:0032943	mononuclear cell proliferation	0.194273	5.40541	6
GO:0002768	immune response-regulating cell surface receptor signaling pathway	0.197847	6.57895	5
GO:0050870	positive regulation of T cell activation	0.206129	6.49351	5
GO:1903708	positive regulation of hemopoiesis	0.206129	6.49351	5
KEGG:04612	Antigen processing and presentation	0.206129	6.49351	5
GO:0034101	erythrocyte homeostasis	0.207139	8.69565	4
GO:0043271	negative regulation of ion transport	0.207839	4.41176	3
GO:0002532	production of molecular mediator involved in inflammatory response	0.213939	13.6364	3
GO:0031349	positive regulation of defense response	0.233294	4.4586	7
GO:1903320	regulation of protein modification by small protein conjugation or removal	0.233294	4.4586	7
GO:0002230	positive regulation of defense response to virus by host	0.233393	13.0435	3
GO:0050854	regulation of antigen receptor-mediated signaling pathway	0.233393	13.0435	3
GO:0000045	autophagosome assembly	0.234412	8.33333	4
GO:0010950	positive regulation of endopeptidase activity	0.234849	5.12821	6
GO:0031398	positive regulation of protein ubiquitination	0.235682	6.25	5
GO:0050727	regulation of inflammatory response	0.235682	6.25	5
GO:0071375	cellular response to peptide hormone stimulus	0.235682	6.25	5
GO:0042102	positive regulation of T cell proliferation	0.239593	8.16327	4
GO:0046165	alcohol biosynthetic process	0.239593	8.16327	4
GO:1905037	autophagosome organization	0.239593	8.16327	4
GO:0071902	positive regulation of protein serine/threonine kinase activity	0.239621	4.40252	7
GO:0004721	phosphoprotein phosphatase activity	0.24004	6.17284	5
GO:0016241	regulation of macroautophagy	0.240334	4.47761	3
GO:2001243	negative regulation of intrinsic apoptotic signaling pathway	0.240334	4.47761	3
KEGG:04720	Long-term potentiation	0.240334	4.47761	3
KEGG:04218	Cellular senescence	0.241416	4.375	7
GO:0006469	negative regulation of protein kinase activity	0.241978	5.04202	6
GO:0002699	positive regulation of immune effector process	0.243948	6.09756	5
GO:1903039	positive regulation of leukocyte cell-cell adhesion	0.243948	6.09756	5
GO:0045639	positive regulation of myeloid cell differentiation	0.246099	8	4
GO:0070491	repressing transcription factor binding	0.246099	8	4
GO:0002286	T cell activation involved in immune response	0.247703	12.5	3
GO:0014910	regulation of smooth muscle cell migration	0.247703	12.5	3
GO:0090630	activation of GTPase activity	0.247703	12.5	3
GO:0010952	positive regulation of peptidase activity	0.253083	4.95868	6
GO:0050863	regulation of T cell activation	0.253083	4.95868	6
GO:0018107	peptidyl-threonine phosphorylation	0.259823	4.61538	3
GO:0051091	positive regulation of DNA binding transcription factor activity	0.261636	4.26829	7
GO:0034340	response to type I interferon	0.268322	12	3
GO:0050706	regulation of interleukin-1 beta secretion	0.268322	12	3
GO:0072604	interleukin-6 secretion	0.268322	12	3
GO:0043434	response to peptide hormone	0.283008	5.81395	5
GO:0045637	regulation of myeloid cell differentiation	0.283008	5.81395	5
GO:1990204	oxidoreductase complex	0.285534	4.6875	3
GO:0051224	negative regulation of protein transport	0.285911	4.8	6
GO:0006919	activation of cysteine-type endopeptidase activity involved in apoptotic process	0.286895	7.54717	4
GO:0045646	regulation of erythrocyte differentiation	0.288669	11.5385	3
GO:0002262	myeloid cell homeostasis	0.300757	7.40741	4
GO:0010469	regulation of receptor activity	0.300757	7.40741	4
GO:0050688	regulation of defense response to virus	0.300757	7.40741	4
GO:1900182	positive regulation of protein localization to nucleus	0.308206	5.61798	5
GO:1904950	negative regulation of establishment of protein localization	0.308321	4.6875	6
GO:2000482	regulation of interleukin-8 secretion	0.308521	11.1111	3
GO:0006109	regulation of carbohydrate metabolic process	0.308654	4.7619	3
GO:0046890	regulation of lipid biosynthetic process	0.308654	4.7619	3
GO:0090317	negative regulation of intracellular protein transport	0.308654	4.7619	3
GO:0043280	positive regulation of cysteine-type endopeptidase activity involved in apoptotic process	0.320713	5.49451	5
GO:0051341	regulation of oxidoreductase activity	0.321348	7.14286	4
GO:0033673	negative regulation of kinase activity	0.322088	4.61538	6
GO:0045089	positive regulation of innate immune response	0.322088	4.61538	6
GO:1903706	regulation of hemopoiesis	0.322088	4.61538	6
GO:0010506	regulation of autophagy	0.323371	4.02299	7
GO:0006809	nitric oxide biosynthetic process	0.323872	10.7143	3
GO:0032768	regulation of monooxygenase activity	0.323872	10.7143	3
GO:0042269	regulation of natural killer cell mediated cytotoxicity	0.323872	10.7143	3
GO:0017157	regulation of exocytosis	0.329271	4.83871	3
KEGG:04213	Longevity regulating pathway	0.329271	4.83871	3
GO:0002715	regulation of natural killer cell mediated immunity	0.345776	10.3448	3
GO:0042108	positive regulation of cytokine biosynthetic process	0.345776	10.3448	3
GO:0050702	interleukin-1 beta secretion	0.345776	10.3448	3
GO:0002698	negative regulation of immune effector process	0.347475	4.91803	3
GO:1903037	regulation of leukocyte cell-cell adhesion	0.348771	4.47761	6
GO:0050851	antigen receptor-mediated signaling pathway	0.352355	6.89655	4
GO:0019722	calcium-mediated signaling	0.361305	5.20833	5
KEGG:04713	Circadian entrainment	0.361305	5.20833	5
GO:0030522	intracellular receptor signaling pathway	0.361494	4.41176	6
GO:1903322	positive regulation of protein modification by small protein conjugation or removal	0.363302	5.26316	5
GO:0042991	transcription factor import into nucleus	0.363352	5	3
GO:0050777	negative regulation of immune response	0.363352	5	3
GO:0050866	negative regulation of cell activation	0.363352	5	3
KEGG:04730	Long-term depression	0.363352	5	3
GO:0001818	negative regulation of cytokine production	0.365344	4.37956	6
GO:0014909	smooth muscle cell migration	0.367268	10	3
GO:0050704	regulation of interleukin-1 secretion	0.367268	10	3
GO:0051092	positive regulation of NF-kappaB transcription factor activity	0.372691	5.15464	5
GO:0010634	positive regulation of epithelial cell migration	0.373184	4	4
GO:0042990	regulation of transcription factor import into nucleus	0.376993	5.08475	3
GO:0046209	nitric oxide metabolic process	0.383117	9.67742	3
KEGG:05231	Choline metabolism in cancer	0.390423	5.05051	5
GO:0002460	adaptive immune response based on somatic recombination of immune receptors built from immunoglobulin superfamily domains	0.394801	6.45161	4
GO:0016051	carbohydrate biosynthetic process	0.39563	6.34921	4
GO:0042307	positive regulation of protein import into nucleus	0.39563	6.34921	4
GO:0014812	muscle cell migration	0.397215	9.375	3
GO:0002706	regulation of lymphocyte mediated immunity	0.397923	5.26316	3
GO:0030098	lymphocyte differentiation	0.397923	5.26316	3
GO:0046332	SMAD binding	0.397923	5.26316	3
GO:0002685	regulation of leukocyte migration	0.401793	5	5
GO:0022409	positive regulation of cell-cell adhesion	0.401793	5	5
GO:0002218	activation of innate immune response	0.412958	4.0404	4
GO:0031668	cellular response to extracellular stimulus	0.412958	4.0404	4
KEGG:04070	Phosphatidylinositol signaling system	0.412958	4.0404	4
GO:0031330	negative regulation of cellular catabolic process	0.425455	4.13793	6
GO:0043281	regulation of cysteine-type endopeptidase activity involved in apoptotic process	0.425455	4.13793	6
GO:1904591	positive regulation of protein import	0.429483	6.15385	4
KEGG:05131	Shigellosis	0.429483	6.15385	4
GO:0009593	detection of chemical stimulus	0.430727	5.35714	3
GO:0035258	steroid hormone receptor binding	0.430727	5.35714	3
GO:0002366	leukocyte activation involved in immune response	0.433533	6.06061	4
GO:1905897	regulation of response to endoplasmic reticulum stress	0.435153	5.45455	3
GO:2001057	reactive nitrogen species metabolic process	0.438661	8.82353	3
GO:2001056	positive regulation of cysteine-type endopeptidase activity	0.441045	4.80769	5
GO:0051100	negative regulation of binding	0.445223	4.6729	5
GO:0098797	plasma membrane protein complex	0.445223	4.6729	5
GO:0019932	second-messenger-mediated signaling	0.449844	4	6
GO:0002687	positive regulation of leukocyte migration	0.452268	5.88235	4
KEGG:05031	Amphetamine addiction	0.452268	5.88235	4
GO:0001910	regulation of leukocyte mediated cytotoxicity	0.454549	8.57143	3
GO:0050701	interleukin-1 secretion	0.454549	8.57143	3
GO:0050852	T cell receptor signaling pathway	0.454549	8.57143	3
KEGG:05143	African trypanosomiasis	0.454549	8.57143	3
GO:0051427	hormone receptor binding	0.456322	4.71698	5
KEGG:04640	Hematopoietic cell lineage	0.459172	4.12371	4
GO:0017048	Rho GTPase binding	0.460755	5.66038	3
GO:0033209	tumor necrosis factor-mediated signaling pathway	0.460755	5.66038	3
GO:1902107	positive regulation of leukocyte differentiation	0.460755	5.66038	3
GO:0033613	activating transcription factor binding	0.460862	5.55556	3
GO:0043255	regulation of carbohydrate biosynthetic process	0.461075	8.33333	3
GO:1903573	negative regulation of response to endoplasmic reticulum stress	0.461075	8.33333	3
GO:0001959	regulation of cytokine-mediated signaling pathway	0.476227	5.71429	4
GO:0002695	negative regulation of leukocyte activation	0.479962	5.76923	3
GO:0006887	exocytosis	0.480142	4.25532	4
GO:0031669	cellular response to nutrient levels	0.480142	4.25532	4
GO:0035257	nuclear hormone receptor binding	0.480142	4.25532	4
GO:0042993	positive regulation of transcription factor import into nucleus	0.481065	8.10811	3
GO:0010507	negative regulation of autophagy	0.481683	6.52174	3
GO:0002263	cell activation involved in immune response	0.483344	5.6338	4
GO:0042129	regulation of T cell proliferation	0.483344	5.6338	4
GO:0050671	positive regulation of lymphocyte proliferation	0.483344	5.6338	4
KEGG:04662	B cell receptor signaling pathway	0.483344	5.6338	4
KEGG:04925	Aldosterone synthesis and secretion	0.485788	4.87805	4
GO:0051048	negative regulation of secretion	0.488249	4.34783	4
GO:0032946	positive regulation of mononuclear cell proliferation	0.48956	5.55556	4
GO:0031348	negative regulation of defense response	0.491544	4.81928	4
GO:0032387	negative regulation of intracellular transport	0.491544	4.81928	4
GO:1903531	negative regulation of secretion by cell	0.491544	4.81928	4
KEGG:04670	Leukocyte transendothelial migration	0.493196	4.46429	5
KEGG:04725	Cholinergic synapse	0.493196	4.46429	5
GO:0032846	positive regulation of homeostatic process	0.493502	4	5
GO:0030217	T cell differentiation	0.493924	6.81818	3
GO:0006470	protein dephosphorylation	0.495548	4.20168	5
GO:1903050	regulation of proteolysis involved in cellular protein catabolic process	0.495548	4.20168	5
GO:2000379	positive regulation of reactive oxygen species metabolic process	0.49562	5.88235	3
KEGG:04350	TGF-beta signaling pathway	0.49664	4.7619	4
GO:0002250	adaptive immune response	0.499	5.40541	4
GO:0033138	positive regulation of peptidyl-serine phosphorylation	0.499	5.40541	4
GO:0042035	regulation of cytokine biosynthetic process	0.499032	7.69231	3
GO:1904035	regulation of epithelial cell apoptotic process	0.501653	6.97674	3
GO:0002221	pattern recognition receptor signaling pathway	0.501672	5.06329	4
GO:0002758	innate immune response-activating signal transduction	0.501672	5.06329	4
GO:0007033	vacuole organization	0.501672	5.06329	4
GO:0006066	alcohol metabolic process	0.501728	4.38596	5
GO:0016236	macroautophagy	0.501728	4.38596	5
GO:0009267	cellular response to starvation	0.503838	5.12821	4
GO:0004713	protein tyrosine kinase activity	0.503962	5.26316	4
GO:0046824	positive regulation of nucleocytoplasmic transport	0.503962	5.26316	4
GO:0070665	positive regulation of leukocyte proliferation	0.504139	5.47945	4
GO:0004725	protein tyrosine phosphatase activity	0.504217	7.5	3
GO:0060759	regulation of response to cytokine stimulus	0.504575	5.19481	4
GO:0070374	positive regulation of ERK1 and ERK2 cascade	0.504883	4.2735	5
KEGG:04270	Vascular smooth muscle contraction	0.505751	4.13223	5
GO:0042594	response to starvation	0.506047	4.93827	4
GO:0042089	cytokine biosynthetic process	0.506548	7.31707	3
KEGG:04666	Fc gamma R-mediated phagocytosis	0.510306	4.3956	4
GO:0031640	killing of cells of other organism	0.511014	4.44444	4
GO:0044364	disruption of cells of other organism	0.511014	4.44444	4
GO:0042098	T cell proliferation	0.512325	5.33333	4
KEGG:04971	Gastric acid secretion	0.512325	5.33333	4
KEGG:05212	Pancreatic cancer	0.512325	5.33333	4
KEGG:04114	Oocyte meiosis	0.517841	4.03226	5
GO:0051250	negative regulation of lymphocyte activation	0.523063	6.25	3
GO:1904019	epithelial cell apoptotic process	0.523063	6.25	3
GO:0032410	negative regulation of transporter activity	0.526717	6	3
GO:0033135	regulation of peptidyl-serine phosphorylation	0.527167	4.54545	4
GO:1901617	organic hydroxy compound biosynthetic process	0.529004	4.49438	4
KEGG:04211	Longevity regulating pathway	0.529004	4.49438	4

## Sheet: Subset_ADULT1_No_Overlap
GOID	GOTerm	Term p value	% Associated Genes	Nr. Genes
KEGG:05140	Leishmaniasis	4.66353e-15	19.4805	15
KEGG:05321	Inflammatory bowel disease (IBD)	8.80093e-15	21.5385	14
GO:0071345	cellular response to cytokine stimulus	2.3821e-12	6.88623	23
GO:0080134	regulation of response to stress	3.15296e-12	4.41558	34
GO:0034097	response to cytokine	9.86866e-12	6.10687	24
GO:0031347	regulation of defense response	1.09812e-11	7.63359	20
GO:0002682	regulation of immune system process	3.41071e-11	4.55235	30
GO:0007259	receptor signaling pathway via JAK-STAT	6.0249e-11	15.1899	12
GO:0097696	receptor signaling pathway via STAT	1.26744e-10	14.2857	12
GO:0019221	cytokine-mediated signaling pathway	1.34158e-10	8.21256	17
KEGG:05152	Tuberculosis	1.47897e-10	8.88889	16
KEGG:04659	Th17 cell differentiation	1.69443e-10	12.1495	13
KEGG:05145	Toxoplasmosis	3.03003e-10	11.6071	13
GO:0046425	regulation of receptor signaling pathway via JAK-STAT	4.93909e-10	14.8649	11
GO:0032101	regulation of response to external stimulus	6.03187e-10	5.22727	23
KEGG:04060	Cytokine-cytokine receptor interaction	6.39946e-10	6.46258	19
GO:0002684	positive regulation of immune system process	8.19508e-10	5.14541	23
GO:1904892	regulation of receptor signaling pathway via STAT	8.848e-10	14.1026	11
GO:0002237	response to molecule of bacterial origin	9.8606e-10	10.5691	13
GO:0001816	cytokine production	1.01634e-09	5.0885	23
GO:0043207	response to external biotic stimulus	1.67663e-09	4.39932	26
GO:0051707	response to other organism	1.67663e-09	4.39932	26
GO:0001817	regulation of cytokine production	2.09721e-09	5.12821	22
GO:0006952	defense response	2.46675e-09	4.48029	25
GO:0001819	positive regulation of cytokine production	4.85628e-09	6.08108	18
GO:0046427	positive regulation of receptor signaling pathway via JAK-STAT	6.85843e-09	16.6667	9
GO:1904894	positive regulation of receptor signaling pathway via STAT	1.12781e-08	15.7895	9
GO:0009617	response to bacterium	1.98064e-08	6.34921	16
KEGG:05235	PD-L1 expression and PD-1 checkpoint pathway in cancer	4.96484e-08	11.236	10
KEGG:04672	Intestinal immune network for IgA production	5.74745e-08	16.3265	8
GO:0006954	inflammatory response	1.58597e-07	7.69231	12
GO:0034341	response to interferon-gamma	2.24502e-07	13.7931	8
KEGG:04630	JAK-STAT signaling pathway	2.39487e-07	7.40741	12
KEGG:05161	Hepatitis B	2.39487e-07	7.40741	12
GO:0045321	leukocyte activation	2.63951e-07	5.26316	16
GO:0050776	regulation of immune response	2.88372e-07	5.22876	16
GO:0071346	cellular response to interferon-gamma	2.89616e-07	17.0732	7
GO:0004896	cytokine receptor activity	3.44326e-07	16.6667	7
GO:0032496	response to lipopolysaccharide	3.75168e-07	9.09091	10
GO:1901652	response to peptide	3.97527e-07	7.91367	11
GO:1902715	positive regulation of interferon-gamma secretion	4.88705e-07	57.1429	4
GO:0033993	response to lipid	5.03862e-07	5.01567	16
GO:0050727	regulation of inflammatory response	5.24182e-07	8.77193	10
GO:0051403	stress-activated MAPK cascade	5.67297e-07	7.63889	11
GO:0002831	regulation of response to biotic stimulus	7.45357e-07	6.66667	12
GO:0031098	stress-activated protein kinase signaling cascade	7.46252e-07	7.43243	11
KEGG:04658	Th1 and Th2 cell differentiation	7.825e-07	9.78261	9
GO:0042509	regulation of tyrosine phosphorylation of STAT protein	8.88816e-07	14.5833	7
KEGG:05167	Kaposi sarcoma-associated herpesvirus infection	1.25109e-06	6.34921	12
GO:0045087	innate immune response	1.27227e-06	5.34351	14
GO:0098542	defense response to other organism	1.37269e-06	4.17633	18
GO:0002697	regulation of immune effector process	1.39805e-06	6.28272	12
KEGG:04380	Osteoclast differentiation	1.52997e-06	7.8125	10
GO:0007260	tyrosine phosphorylation of STAT protein	1.55614e-06	13.4615	7
KEGG:04061	Viral protein interaction with cytokine and cytokine receptor	1.5888e-06	9	9
GO:1902713	regulation of interferon-gamma secretion	1.72914e-06	44.4444	4
GO:0140375	immune receptor activity	1.77639e-06	13.2075	7
GO:0050778	positive regulation of immune response	2.00678e-06	5.55556	13
GO:0032635	interleukin-6 production	2.27675e-06	10.2564	8
GO:0050715	positive regulation of cytokine secretion	2.39429e-06	8.57143	9
GO:0070431	nucleotide-binding oligomerization domain containing 2 signaling pathway	2.85707e-06	40	4
KEGG:04066	HIF-1 signaling pathway	3.27117e-06	8.25688	9
GO:0032637	interleukin-8 production	3.33364e-06	9.7561	8
KEGG:05330	Allograft rejection	3.41364e-06	15.7895	6
GO:0002534	cytokine production involved in inflammatory response	3.49536e-06	22.7273	5
GO:1900015	regulation of cytokine production involved in inflammatory response	3.49536e-06	22.7273	5
GO:0032729	positive regulation of interferon-gamma production	3.9976e-06	15.3846	6
GO:0098802	plasma membrane signaling receptor complex	4.00193e-06	9.52381	8
GO:0070423	nucleotide-binding oligomerization domain containing signaling pathway	4.45101e-06	36.3636	4
GO:1900017	positive regulation of cytokine production involved in inflammatory response	4.45101e-06	36.3636	4
GO:0032494	response to peptidoglycan	5.24097e-06	75	3
GO:0042531	positive regulation of tyrosine phosphorylation of STAT protein	5.40953e-06	14.6341	6
KEGG:05332	Graft-versus-host disease	5.40953e-06	14.6341	6
KEGG:04514	Cell adhesion molecules (CAMs)	5.68249e-06	6.75676	10
KEGG:05166	Human T-cell leukemia virus 1 infection	5.78765e-06	5.47945	12
GO:0032495	response to muramyl dipeptide	6.61903e-06	33.3333	4
GO:0035872	nucleotide-binding domain, leucine rich repeat containing receptor signaling pathway	6.61903e-06	33.3333	4
GO:0060333	interferon-gamma-mediated signaling pathway	6.61903e-06	33.3333	4
GO:0023061	signal release	6.92728e-06	4.96183	13
KEGG:04062	Chemokine signaling pathway	8.09742e-06	5.82011	11
KEGG:05323	Rheumatoid arthritis	8.59366e-06	8.60215	8
GO:1901653	cellular response to peptide	9.45182e-06	7.25806	9
GO:0050663	cytokine secretion	1.01412e-05	6.32911	10
GO:0018108	peptidyl-tyrosine phosphorylation	1.13342e-05	5.12821	12
GO:0002449	lymphocyte mediated immunity	1.17472e-05	8.24742	8
GO:0046649	lymphocyte activation	1.18308e-05	5.10638	12
GO:0005126	cytokine receptor binding	1.22285e-05	7.03125	9
GO:0031349	positive regulation of defense response	1.22285e-05	7.03125	9
GO:0018212	peptidyl-tyrosine modification	1.28817e-05	5.06329	12
GO:0072643	interferon-gamma secretion	1.31557e-05	28.5714	4
GO:0050729	positive regulation of inflammatory response	1.38496e-05	12.5	6
KEGG:04650	Natural killer cell mediated cytotoxicity	1.47429e-05	6.87023	9
GO:0032872	regulation of stress-activated MAPK cascade	1.66534e-05	6.76692	9
GO:0002793	positive regulation of peptide secretion	1.73447e-05	5.95238	10
GO:0050730	regulation of peptidyl-tyrosine phosphorylation	1.73447e-05	5.95238	10
GO:0032675	regulation of interleukin-6 production	1.86558e-05	9.33333	7
GO:0070302	regulation of stress-activated protein kinase signaling cascade	1.87709e-05	6.66667	9
KEGG:04625	C-type lectin receptor signaling pathway	1.96105e-05	7.69231	8
KEGG:04660	T cell receptor signaling pathway	1.96105e-05	7.69231	8
GO:0032677	regulation of interleukin-8 production	2.03592e-05	9.21053	7
KEGG:05133	Pertussis	2.03592e-05	9.21053	7
GO:0002532	production of molecular mediator involved in inflammatory response	2.08096e-05	16.129	5
GO:0010506	regulation of autophagy	2.72251e-05	5.64972	10
GO:0002460	adaptive immune response based on somatic recombination of immune receptors built from immunoglobulin superfamily domains	3.09185e-05	8.64198	7
GO:0050707	regulation of cytokine secretion	3.31321e-05	6.2069	9
GO:0032649	regulation of interferon-gamma production	3.77278e-05	10.5263	6
GO:0032757	positive regulation of interleukin-8 production	3.77278e-05	10.5263	6
KEGG:05163	Human cytomegalovirus infection	4.10892e-05	4.88889	11
GO:0031341	regulation of cell killing	4.16993e-05	10.3448	6
GO:0098797	plasma membrane protein complex	4.17922e-05	4.49438	12
GO:0019955	cytokine binding	4.22948e-05	8.23529	7
GO:0032735	positive regulation of interleukin-12 production	4.87885e-05	21.0526	4
GO:0071222	cellular response to lipopolysaccharide	4.91542e-05	8.04598	7
KEGG:05135	Yersinia infection	5.50934e-05	6.66667	8
GO:0031343	positive regulation of cell killing	5.77527e-05	13.1579	5
GO:0032609	interferon-gamma production	6.10675e-05	9.67742	6
GO:0002443	leukocyte mediated immunity	7.36027e-05	6.4	8
GO:0032874	positive regulation of stress-activated MAPK cascade	7.53951e-05	7.52688	7
GO:0042110	T cell activation	7.86877e-05	5.55556	9
GO:0050714	positive regulation of protein secretion	7.86877e-05	5.55556	9
GO:0070304	positive regulation of stress-activated protein kinase signaling cascade	8.63323e-05	7.36842	7
GO:0071219	cellular response to molecule of bacterial origin	8.63323e-05	7.36842	7
GO:0048872	homeostasis of number of cells	8.70301e-05	9.09091	6
GO:0002250	adaptive immune response	9.22667e-05	7.29167	7
GO:1901222	regulation of NIK/NF-kappaB signaling	0.000102951	8.82353	6
KEGG:04940	Type I diabetes mellitus	0.000105929	11.6279	5
KEGG:05164	Influenza A	0.000113861	5.29412	9
KEGG:04933	AGE-RAGE signaling pathway in diabetic complications	0.000119424	7	7
GO:0002791	regulation of peptide secretion	0.000121871	4.33071	11
KEGG:05170	Human immunodeficiency virus 1 infection	0.000124105	4.71698	10
GO:0002699	positive regulation of immune effector process	0.000127139	6.93069	7
GO:0002683	negative regulation of immune system process	0.000134047	4.6729	10
GO:1903532	positive regulation of secretion by cell	0.000134047	4.6729	10
GO:0038061	NIK/NF-kappaB signaling	0.000141707	8.33333	6
GO:0051051	negative regulation of transport	0.000144647	4.2471	11
KEGG:05162	Measles	0.000147074	5.7971	8
GO:0006914	autophagy	0.000149612	4.23077	11
KEGG:04620	Toll-like receptor signaling pathway	0.000152744	6.73077	7
GO:0051047	positive regulation of secretion	0.000180818	4.5045	10
KEGG:04621	NOD-like receptor signaling pathway	0.000182965	4.97238	9
GO:0032103	positive regulation of response to external stimulus	0.000187529	4.4843	10
GO:0007254	JNK cascade	0.000193228	6.48148	7
GO:0071216	cellular response to biotic stimulus	0.000204594	6.42202	7
GO:0030218	erythrocyte differentiation	0.00021908	10	5
GO:0001505	regulation of neurotransmitter levels	0.000220602	7.69231	6
GO:0050867	positive regulation of cell activation	0.000227106	5.44218	8
GO:0046651	lymphocyte proliferation	0.000228947	6.30631	7
GO:0002274	myeloid leukocyte activation	0.000236576	7.59494	6
GO:0007249	I-kappaB kinase/NF-kappaB signaling	0.000237859	5.40541	8
KEGG:04668	TNF signaling pathway	0.00024197	6.25	7
GO:0032755	positive regulation of interleukin-6 production	0.000263998	9.61539	5
GO:1903557	positive regulation of tumor necrosis factor superfamily cytokine production	0.000263998	9.61539	5
GO:0050865	regulation of cell activation	0.000266979	4.29185	10
GO:0032943	mononuclear cell proliferation	0.000284661	6.08696	7
GO:0010507	negative regulation of autophagy	0.000288919	9.43396	5
GO:0034101	erythrocyte homeostasis	0.000288919	9.43396	5
GO:0042107	cytokine metabolic process	0.000288919	9.43396	5
KEGG:05320	Autoimmune thyroid disease	0.000288919	9.43396	5
