# Supplementary material for: Molecular Genetic Architecture of Monogenic Pediatric IBD Differs from Complex Pediatric and Adult IBD
Source: J Pers Med. 2020 Nov 26;10(4):243. doi: 10.3390/jpm10040243 (PMC7712254; doi:10.3390/jpm10040243)
Supplement: Supplementary file 1 [file jpm-10-00243-s001.zip › SupplementaryTableS6_ComparativeGO.xlsx]

## Sheet: UN6_vs_OV6
GOID	GOTerm	Term p value	% Associated Genes	Nr. Genes	Cluster
KEGG:05340	Primary immunodeficiency	8.82327e-32	48.6486	18	Specific for UN6
KEGG:04659	Th17 cell differentiation	3.38698e-12	11.215	12	None Specific
KEGG:04660	T cell receptor signaling pathway	1.9869e-09	9.70874	10	Specific for OV6
KEGG:05145	Toxoplasmosis	4.93343e-09	8.84956	10	Specific for UN6
KEGG:04662	B cell receptor signaling pathway	5.64229e-08	11.2676	8	Specific for UN6
GO:0046651	lymphocyte proliferation	8.68685e-08	8.18182	9	None Specific
GO:0032943	mononuclear cell proliferation	9.20446e-08	8.10811	9	None Specific
KEGG:04630	Jak-STAT signaling pathway	1.56586e-07	6.17284	10	Specific for UN6
GO:0042100	B cell proliferation	2.78999e-07	18.75	6	Specific for UN6
KEGG:04064	NF-kappa B signaling pathway	5.24354e-07	8.42105	8	None Specific
GO:0050863	regulation of T cell activation	3.34936e-06	6.61157	8	Specific for OV6
GO:0042113	B cell activation	3.389e-06	12.5	6	Specific for UN6
KEGG:04672	Intestinal immune network for IgA production	3.65042e-06	12.2449	6	Specific for UN6
GO:0005126	cytokine receptor binding	3.83962e-06	6.45161	8	Specific for UN6
KEGG:04658	Th1 and Th2 cell differentiation	7.91265e-06	7.6087	7	None Specific
GO:0030098	lymphocyte differentiation	8.45316e-06	10.5263	6	Specific for OV6
GO:0050670	regulation of lymphocyte proliferation	1.73072e-05	6.73077	7	Specific for UN6
GO:0032944	regulation of mononuclear cell proliferation	1.73554e-05	6.66667	7	Specific for UN6
KEGG:05321	Inflammatory bowel disease (IBD)	1.75857e-05	9.23077	6	Specific for UN6
GO:0070663	regulation of leukocyte proliferation	1.91004e-05	6.54206	7	Specific for UN6
KEGG:05212	Pancreatic cancer	3.74529e-05	8	6	Specific for OV6
GO:0050870	positive regulation of T cell activation	4.22678e-05	7.79221	6	Specific for OV6
GO:0030217	T cell differentiation	4.84831e-05	11.3636	5	Specific for OV6
GO:1903039	positive regulation of leukocyte cell-cell adhesion	5.69135e-05	7.31707	6	Specific for OV6
KEGG:05144	Malaria	7.74122e-05	10.2041	5	Specific for UN6
KEGG:04640	Hematopoietic cell lineage	0.000140329	6.18557	6	Specific for UN6
GO:0022409	positive regulation of cell-cell adhesion	0.000160456	6	6	Specific for OV6
GO:0030888	regulation of B cell proliferation	0.000179032	14.2857	4	Specific for UN6
GO:0002200	somatic diversification of immune receptors	0.000434173	25	3	Specific for UN6
GO:0097696	STAT cascade	0.000447311	6.84932	5	Specific for UN6
GO:0042098	T cell proliferation	0.000459265	6.66667	5	Specific for UN6
GO:0050864	regulation of B cell activation	0.000483197	10.8108	4	Specific for UN6
GO:0031082	BLOC complex	0.00127772	16.6667	3	Specific for OV6
KEGG:05320	Autoimmune thyroid disease	0.00170546	7.54717	4	Specific for UN6
KEGG:05310	Asthma	0.00356777	9.67742	3	Specific for UN6
GO:0002366	leukocyte activation involved in immune response	0.00375976	6.06061	4	Specific for OV6
KEGG:05140	Leishmaniasis	0.00389097	5.40541	4	Specific for UN6
GO:0002703	regulation of leukocyte mediated immunity	0.00389097	5.40541	4	Specific for UN6
GO:0070665	positive regulation of leukocyte proliferation	0.00406293	5.47945	4	Specific for UN6
KEGG:04920	Adipocytokine signaling pathway	0.00407193	4.34783	3	Specific for OV6
GO:0002275	myeloid cell activation involved in immune response	0.00431104	10	3	Specific for OV6
GO:0032946	positive regulation of mononuclear cell proliferation	0.00455447	5.55556	4	Specific for UN6
GO:0002263	cell activation involved in immune response	0.00464859	5.6338	4	Specific for OV6
GO:0007259	JAK-STAT cascade	0.00464859	5.6338	4	Specific for UN6
GO:0050671	positive regulation of lymphocyte proliferation	0.00464859	5.6338	4	Specific for UN6
GO:0042129	regulation of T cell proliferation	0.00464859	5.6338	4	Specific for UN6
KEGG:05330	Allograft rejection	0.00581444	7.89474	3	Specific for UN6
KEGG:04664	Fc epsilon RI signaling pathway	0.00781564	4.41176	3	Specific for UN6
GO:0002274	myeloid leukocyte activation	0.0112435	4.47761	3	Specific for OV6
GO:1904894	positive regulation of STAT cascade	0.0113574	6	3	Specific for UN6
GO:0002706	regulation of lymphocyte mediated immunity	0.0141984	5.26316	3	Specific for UN6
GO:0002698	negative regulation of immune effector process	0.0143614	4.91803	3	Specific for UN6
GO:1904892	regulation of STAT cascade	0.0143676	4.54545	3	Specific for UN6

## Sheet: ALL_vs_ADULT-1
GOID	GOTerm	Term p value	% Associated Genes	Nr. Genes	Cluster
KEGG:05340	Primary immunodeficiency	8.11541e-22	48.6486	18	Specific for ALL
KEGG:04659	Th17 cell differentiation	9.51758e-19	21.4953	23	None Specific
KEGG:05321	Inflammatory bowel disease (IBD)	1.61943e-16	27.6923	18	Specific for ADULT-1
GO:0002682	regulation of immune system process	8.0444e-16	6.96517	42	Specific for ADULT-1
GO:0045321	leukocyte activation	1.62025e-14	10.566	28	None Specific
KEGG:05145	Toxoplasmosis	2.36078e-14	17.6991	20	Specific for ADULT-1
KEGG:04060	Cytokine-cytokine receptor interaction	2.63549e-14	10.3704	28	Specific for ADULT-1
GO:0002684	positive regulation of immune system process	5.07428e-13	7.55149	33	Specific for ADULT-1
KEGG:04672	Intestinal immune network for IgA production	9.08816e-13	28.5714	14	Specific for ADULT-1
GO:0046649	lymphocyte activation	3.53618e-12	11.165	23	None Specific
KEGG:05166	HTLV-I infection	4.84709e-12	9.80392	25	None Specific
KEGG:05140	Leishmaniasis	2.35448e-11	20.2703	15	Specific for ADULT-1
GO:0042110	T cell activation	5.53982e-11	12.9252	19	None Specific
KEGG:05152	Tuberculosis	2.03582e-10	11.1732	20	Specific for ADULT-1
GO:0031401	positive regulation of protein modification process	2.44615e-10	5.43319	37	Specific for ADULT-1
GO:0097696	STAT cascade	3.63733e-10	19.1781	14	Specific for ADULT-1
GO:0002694	regulation of leukocyte activation	6.2173e-10	10.5263	20	None Specific
KEGG:04658	Th1 and Th2 cell differentiation	6.66915e-10	16.3043	15	None Specific
GO:0002520	immune system development	9.85316e-10	9.0535	22	Specific for ALL
GO:0080134	regulation of response to stress	1.59959e-09	5.22496	36	Specific for ADULT-1
GO:0050865	regulation of cell activation	2.31196e-09	9.80392	20	None Specific
KEGG:04630	Jak-STAT signaling pathway	3.27063e-09	11.1111	18	Specific for ADULT-1
GO:0051249	regulation of lymphocyte activation	3.27063e-09	11.1111	18	None Specific
KEGG:04660	T cell receptor signaling pathway	3.57891e-09	14.5631	15	Specific for ALL
GO:0007259	JAK-STAT cascade	4.33539e-09	18.3099	13	Specific for ADULT-1
GO:0046651	lymphocyte proliferation	9.40503e-09	13.6364	15	None Specific
GO:0032943	mononuclear cell proliferation	1.0709e-08	13.5135	15	None Specific
KEGG:05169	Epstein-Barr virus infection	1.75038e-08	9.35961	19	Specific for ADULT-1
GO:0006952	defense response	1.79687e-08	5.6391	30	Specific for ADULT-1
GO:0030155	regulation of cell adhesion	1.87833e-08	7.05882	24	None Specific
GO:0001934	positive regulation of protein phosphorylation	1.95729e-08	5.61798	30	Specific for ADULT-1
GO:1904894	positive regulation of STAT cascade	1.99945e-08	22	11	Specific for ADULT-1
KEGG:05330	Allograft rejection	2.18404e-08	26.3158	10	Specific for ADULT-1
GO:0018108	peptidyl-tyrosine phosphorylation	2.69985e-08	9.78261	18	Specific for ADULT-1
GO:1904892	regulation of STAT cascade	2.85658e-08	18.1818	12	Specific for ADULT-1
GO:0018212	peptidyl-tyrosine modification	3.50981e-08	9.62567	18	Specific for ADULT-1
GO:0050863	regulation of T cell activation	3.64655e-08	12.3967	15	None Specific
GO:0031347	regulation of defense response	3.6844e-08	7.92453	21	Specific for ADULT-1
GO:0007159	leukocyte cell-cell adhesion	4.38417e-08	10.241	17	None Specific
GO:0042327	positive regulation of phosphorylation	5.53657e-08	5.37634	30	Specific for ADULT-1
GO:0002696	positive regulation of leukocyte activation	6.45252e-08	11.9048	15	None Specific
GO:0045937	positive regulation of phosphate metabolic process	7.4644e-08	5.01567	32	Specific for ADULT-1
GO:0010562	positive regulation of phosphorus metabolic process	7.4644e-08	5.01567	32	Specific for ADULT-1
KEGG:04380	Osteoclast differentiation	8.03482e-08	11.7188	15	None Specific
GO:0050867	positive regulation of cell activation	8.03482e-08	11.7188	15	None Specific
KEGG:05416	Viral myocarditis	1.29138e-07	18.6441	11	Specific for ADULT-1
GO:1903037	regulation of leukocyte cell-cell adhesion	1.5346e-07	11.194	15	None Specific
KEGG:04064	NF-kappa B signaling pathway	1.81591e-07	13.6842	13	None Specific
GO:0050776	regulation of immune response	1.82053e-07	6.89655	22	Specific for ADULT-1
GO:0046427	positive regulation of JAK-STAT cascade	2.54836e-07	20.8333	10	Specific for ADULT-1
GO:0046425	regulation of JAK-STAT cascade	3.17535e-07	17.1875	11	Specific for ADULT-1
GO:0022407	regulation of cell-cell adhesion	3.22459e-07	8.99471	17	None Specific
KEGG:04514	Cell adhesion molecules (CAMs)	4.57799e-07	10.3448	15	Specific for ADULT-1
GO:0005126	cytokine receptor binding	5.13311e-07	11.2903	14	None Specific
GO:0050670	regulation of lymphocyte proliferation	5.5709e-07	12.5	13	None Specific
GO:0001817	regulation of cytokine production	5.94545e-07	6.1828	23	Specific for ADULT-1
GO:0032944	regulation of mononuclear cell proliferation	6.2378e-07	12.381	13	None Specific
KEGG:05320	Autoimmune thyroid disease	6.95792e-07	18.8679	10	Specific for ADULT-1
GO:0051251	positive regulation of lymphocyte activation	7.84357e-07	12.1495	13	None Specific
GO:0070663	regulation of leukocyte proliferation	7.84357e-07	12.1495	13	None Specific
KEGG:04662	B cell receptor signaling pathway	9.7373e-07	15.493	11	Specific for ALL
KEGG:04650	Natural killer cell mediated cytotoxicity	1.26308e-06	10.5263	14	None Specific
GO:0034097	response to cytokine	1.32458e-06	6.48148	21	Specific for ADULT-1
GO:0050870	positive regulation of T cell activation	2.338e-06	14.2857	11	None Specific
GO:0030097	hemopoiesis	3.33986e-06	7.69231	17	None Specific
GO:0050730	regulation of peptidyl-tyrosine phosphorylation	3.50399e-06	9.72222	14	Specific for ADULT-1
GO:0042509	regulation of tyrosine phosphorylation of STAT protein	3.7917e-06	19.1489	9	Specific for ADULT-1
GO:1903039	positive regulation of leukocyte cell-cell adhesion	4.54638e-06	13.4146	11	None Specific
GO:0048534	hematopoietic or lymphoid organ development	4.90853e-06	7.48899	17	None Specific
GO:0007260	tyrosine phosphorylation of STAT protein	7.98215e-06	17.6471	9	Specific for ADULT-1
GO:0032653	regulation of interleukin-10 production	9.41538e-06	28	7	Specific for ADULT-1
GO:0002443	leukocyte mediated immunity	9.59556e-06	11.0092	12	Specific for ADULT-1
GO:0002521	leukocyte differentiation	9.82427e-06	9.84848	13	None Specific
KEGG:05162	Measles	1.17256e-05	9.70149	13	None Specific
GO:0045785	positive regulation of cell adhesion	1.37492e-05	8.02139	15	Specific for ADULT-1
GO:0042531	positive regulation of tyrosine phosphorylation of STAT protein	1.66733e-05	20	8	Specific for ADULT-1
GO:0032613	interleukin-10 production	1.66792e-05	25.9259	7	Specific for ADULT-1
KEGG:05150	Staphylococcus aureus infection	1.81767e-05	16.0714	9	Specific for ADULT-1
KEGG:05332	Graft-versus-host disease	2.03177e-05	19.5122	8	Specific for ADULT-1
GO:0002237	response to molecule of bacterial origin	2.06744e-05	10.2564	12	Specific for ADULT-1
GO:0042098	T cell proliferation	2.09446e-05	13.3333	10	None Specific
GO:0030098	lymphocyte differentiation	2.10083e-05	15.7895	9	Specific for ALL
KEGG:04640	Hematopoietic cell lineage	2.54785e-05	11.3402	11	None Specific
KEGG:04933	AGE-RAGE signaling pathway in diabetic complications	3.13957e-05	11.1111	11	None Specific
GO:0002449	lymphocyte mediated immunity	3.41641e-05	12.6582	10	Specific for ADULT-1
GO:0022409	positive regulation of cell-cell adhesion	3.45851e-05	11	11	None Specific
GO:0006954	inflammatory response	3.5125e-05	9.7561	12	Specific for ADULT-1
GO:0030217	T cell differentiation	3.51367e-05	18.1818	8	Specific for ALL
GO:0045087	innate immune response	4.16622e-05	6.08108	18	Specific for ADULT-1
KEGG:05142	Chagas disease (American trypanosomiasis)	4.18087e-05	10.7843	11	Specific for ALL
GO:0071345	cellular response to cytokine stimulus	4.32213e-05	6.41509	17	Specific for ADULT-1
KEGG:05310	Asthma	4.43171e-05	22.5806	7	Specific for ADULT-1
GO:0071900	regulation of protein serine/threonine kinase activity	4.72859e-05	6.77966	16	Specific for ADULT-1
GO:0051403	stress-activated MAPK cascade	5.77888e-05	9.30233	12	Specific for ADULT-1
KEGG:04068	FoxO signaling pathway	7.37488e-05	9.09091	12	Specific for ALL
GO:0031098	stress-activated protein kinase signaling cascade	7.37488e-05	9.09091	12	Specific for ADULT-1
KEGG:04062	Chemokine signaling pathway	7.3796e-05	7.56757	14	Specific for ADULT-1
KEGG:05167	Kaposi's sarcoma-associated herpesvirus infection	7.82072e-05	7.52688	14	Specific for ADULT-1
GO:0050731	positive regulation of peptidyl-tyrosine phosphorylation	0.000105711	9.82143	11	Specific for ADULT-1
GO:0050778	positive regulation of immune response	0.000124779	6.29921	16	Specific for ADULT-1
GO:0042129	regulation of T cell proliferation	0.000137006	12.6761	9	Specific for ADULT-1
GO:0002697	regulation of immune effector process	0.000139178	7.78443	13	Specific for ADULT-1
GO:0032673	regulation of interleukin-4 production	0.000139184	38.4615	5	Specific for ADULT-1
GO:0043410	positive regulation of MAPK cascade	0.000143628	6.22568	16	Specific for ADULT-1
GO:0034341	response to interferon-gamma	0.000148069	15.0943	8	Specific for ADULT-1
GO:0001819	positive regulation of cytokine production	0.000166283	6.15385	16	Specific for ADULT-1
KEGG:05161	Hepatitis B	0.000181731	8.33333	12	None Specific
GO:0032633	interleukin-4 production	0.000208809	35.7143	5	Specific for ADULT-1
GO:0032615	interleukin-12 production	0.000221058	24	6	None Specific
GO:0032655	regulation of interleukin-12 production	0.000221058	24	6	None Specific
GO:0043123	positive regulation of I-kappaB kinase/NF-kappaB signaling	0.000298006	7.94702	12	Specific for ADULT-1
GO:0009617	response to bacterium	0.000301836	6.25	15	Specific for ADULT-1
KEGG:04940	Type I diabetes mellitus	0.00043626	16.2791	7	Specific for ADULT-1
GO:0019221	cytokine-mediated signaling pathway	0.000442537	7.64331	12	Specific for ADULT-1
GO:1903706	regulation of hemopoiesis	0.000444329	8.46154	11	None Specific
GO:0032874	positive regulation of stress-activated MAPK cascade	0.000493908	10.8434	9	Specific for ADULT-1
GO:0071902	positive regulation of protein serine/threonine kinase activity	0.00050125	7.54717	12	None Specific
GO:0070304	positive regulation of stress-activated protein kinase signaling cascade	0.000541872	10.7143	9	Specific for ADULT-1
GO:0032495	response to muramyl dipeptide	0.000545538	50	4	Specific for ADULT-1
GO:0043122	regulation of I-kappaB kinase/NF-kappaB signaling	0.000664521	6.73575	13	Specific for ADULT-1
GO:0042113	B cell activation	0.000907885	14.5833	7	Specific for ALL
KEGG:05323	Rheumatoid arthritis	0.00095073	10	9	Specific for ADULT-1
GO:0002683	negative regulation of immune system process	0.000971408	6.5	13	Specific for ADULT-1
GO:0042100	B cell proliferation	0.000981589	18.75	6	Specific for ALL
KEGG:05144	Malaria	0.00102832	14.2857	7	Specific for ALL
GO:0042102	positive regulation of T cell proliferation	0.00102832	14.2857	7	Specific for ADULT-1
GO:0007249	I-kappaB kinase/NF-kappaB signaling	0.00112826	6.40394	13	Specific for ADULT-1
GO:0050671	positive regulation of lymphocyte proliferation	0.00131057	11.2676	8	None Specific
GO:0032872	regulation of stress-activated MAPK cascade	0.00131361	8.40336	10	Specific for ADULT-1
GO:0070302	regulation of stress-activated protein kinase signaling cascade	0.00140945	8.33333	10	Specific for ADULT-1
GO:0032946	positive regulation of mononuclear cell proliferation	0.00143715	11.1111	8	None Specific
GO:0070431	nucleotide-binding oligomerization domain containing 2 signaling pathway	0.00151701	40	4	Specific for ADULT-1
GO:0070423	nucleotide-binding oligomerization domain containing signaling pathway	0.00151701	40	4	Specific for ADULT-1
GO:0070665	positive regulation of leukocyte proliferation	0.00158033	10.9589	8	None Specific
GO:0033993	response to lipid	0.00164086	5.11182	16	Specific for ADULT-1
KEGG:05212	Pancreatic cancer	0.00191899	10.6667	8	Specific for ALL
KEGG:04066	HIF-1 signaling pathway	0.00214119	9	9	Specific for ADULT-1
KEGG:05168	Herpes simplex infection	0.00219664	6.48649	12	Specific for ADULT-1
GO:0071346	cellular response to interferon-gamma	0.00223841	16.2162	6	Specific for ADULT-1
GO:1903708	positive regulation of hemopoiesis	0.00227156	10.3896	8	Specific for ADULT-1
GO:0007254	JNK cascade	0.00227894	8.91089	9	Specific for ADULT-1
GO:0035872	nucleotide-binding domain, leucine rich repeat containing receptor signaling pathway	0.0022816	36.3636	4	Specific for ADULT-1
GO:0045066	regulatory T cell differentiation	0.0022816	36.3636	4	Specific for ADULT-1
GO:0050727	regulation of inflammatory response	0.00300552	10	8	Specific for ADULT-1
KEGG:05322	Systemic lupus erythematosus	0.00329637	7.5188	10	Specific for ADULT-1
GO:0031348	negative regulation of defense response	0.00390864	9.63855	8	Specific for ADULT-1
GO:0001818	negative regulation of cytokine production	0.00422793	7.29927	10	Specific for ADULT-1
GO:0031396	regulation of protein ubiquitination	0.0044817	7.24638	10	Specific for ADULT-1
KEGG:04621	NOD-like receptor signaling pathway	0.00449957	6.54762	11	Specific for ADULT-1
GO:0002460	adaptive immune response based on somatic recombination of immune receptors built from immunoglobulin superfamily domains	0.00455472	11.2903	7	Specific for ADULT-1
GO:0032635	interleukin-6 production	0.00455472	11.2903	7	Specific for ADULT-1
GO:0060333	interferon-gamma-mediated signaling pathway	0.00460546	30.7692	4	Specific for ADULT-1
GO:0032494	response to peptidoglycan	0.00507331	60	3	Specific for ADULT-1
GO:1902105	regulation of leukocyte differentiation	0.00533336	9.1954	8	None Specific
GO:0002534	cytokine production involved in inflammatory response	0.00628166	28.5714	4	Specific for ADULT-1
GO:0032735	positive regulation of interleukin-12 production	0.00628166	28.5714	4	Specific for ADULT-1
GO:1900015	regulation of cytokine production involved in inflammatory response	0.00628166	28.5714	4	Specific for ADULT-1
GO:0002366	leukocyte activation involved in immune response	0.00671089	10.6061	7	None Specific
GO:1901652	response to peptide	0.00794305	7.56302	9	Specific for ADULT-1
GO:0046330	positive regulation of JNK cascade	0.00807699	10.2941	7	Specific for ADULT-1
GO:0032660	regulation of interleukin-17 production	0.00830023	26.6667	4	Specific for ADULT-1
KEGG:04920	Adipocytokine signaling pathway	0.00879237	10.1449	7	Specific for ADULT-1
GO:0051250	negative regulation of lymphocyte activation	0.00941754	12.5	6	Specific for ADULT-1
GO:0046328	regulation of JNK cascade	0.0096833	8.42105	8	Specific for ADULT-1
GO:0004896	cytokine receptor activity	0.00980151	16.6667	5	Specific for ADULT-1
GO:0002263	cell activation involved in immune response	0.0103657	9.85915	7	None Specific
GO:0031341	regulation of cell killing	0.0103855	12.2449	6	Specific for ADULT-1
GO:0032620	interleukin-17 production	0.0105481	25	4	Specific for ADULT-1
GO:0032733	positive regulation of interleukin-10 production	0.0105481	25	4	Specific for ADULT-1
GO:0050672	negative regulation of lymphocyte proliferation	0.0113097	16.129	5	None Specific
GO:0032945	negative regulation of mononuclear cell proliferation	0.0113097	16.129	5	None Specific
GO:0045639	positive regulation of myeloid cell differentiation	0.0114785	12	6	Specific for ADULT-1
GO:1903320	regulation of protein modification by small protein conjugation or removal	0.0121722	6.36943	10	Specific for ADULT-1
GO:0002250	adaptive immune response	0.0130366	9.45946	7	Specific for ADULT-1
GO:0002703	regulation of leukocyte mediated immunity	0.0130366	9.45946	7	None Specific
GO:0070664	negative regulation of leukocyte proliferation	0.0130381	15.625	5	None Specific
GO:0045580	regulation of T cell differentiation	0.0130381	15.625	5	Specific for ALL
GO:0032496	response to lipopolysaccharide	0.0132351	8	8	Specific for ADULT-1
GO:0002695	negative regulation of leukocyte activation	0.0139787	11.5385	6	Specific for ADULT-1
GO:0032649	regulation of interferon-gamma production	0.0139787	11.5385	6	Specific for ADULT-1
GO:0045088	regulation of innate immune response	0.0146201	6.21118	10	Specific for ADULT-1
GO:0004713	protein tyrosine kinase activity	0.0151279	9.21053	7	None Specific
GO:1902107	positive regulation of leukocyte differentiation	0.0153203	11.3208	6	Specific for ADULT-1
GO:0071354	cellular response to interleukin-6	0.0162275	22.2222	4	Specific for ADULT-1
KEGG:04612	Antigen processing and presentation	0.0162607	9.09091	7	Specific for ADULT-1
KEGG:04620	Toll-like receptor signaling pathway	0.0167912	7.69231	8	None Specific
GO:0032609	interferon-gamma production	0.0184739	10.9091	6	Specific for ADULT-1
GO:0031343	positive regulation of cell killing	0.019086	14.2857	5	Specific for ADULT-1
GO:0030099	myeloid cell differentiation	0.0195571	6.61765	9	Specific for ADULT-1
GO:0070741	response to interleukin-6	0.0197451	21.0526	4	Specific for ADULT-1
GO:0031398	positive regulation of protein ubiquitination	0.0199067	8.75	7	Specific for ADULT-1
GO:0050663	cytokine secretion	0.0203175	6.56934	9	Specific for ADULT-1
GO:0002757	immune response-activating signal transduction	0.0203175	6.56934	9	Specific for ADULT-1
GO:0002706	regulation of lymphocyte mediated immunity	0.0218067	10.5263	6	Specific for ADULT-1
GO:0070102	interleukin-6-mediated signaling pathway	0.0228179	37.5	3	Specific for ADULT-1
GO:1902715	positive regulation of interferon-gamma secretion	0.0228179	37.5	3	Specific for ADULT-1
GO:0032675	regulation of interleukin-6 production	0.0237536	10.3448	6	Specific for ADULT-1
GO:0042267	natural killer cell mediated cytotoxicity	0.0238788	13.5135	5	Specific for ADULT-1
GO:0050864	regulation of B cell activation	0.0238788	13.5135	5	Specific for ALL
KEGG:05164	Influenza A	0.0241203	5.78035	10	Specific for ADULT-1
KEGG:04670	Leukocyte transendothelial migration	0.026238	7.14286	8	Specific for ALL
GO:0050868	negative regulation of T cell activation	0.0266862	13.1579	5	Specific for ADULT-1
GO:0045619	regulation of lymphocyte differentiation	0.0266862	13.1579	5	Specific for ALL
GO:0050866	negative regulation of cell activation	0.0278329	10	6	Specific for ADULT-1
GO:0045637	regulation of myeloid cell differentiation	0.0295155	8.13953	7	Specific for ADULT-1
GO:0002228	natural killer cell mediated immunity	0.0296977	12.8205	5	Specific for ADULT-1
GO:0043405	regulation of MAP kinase activity	0.0307363	6.16438	9	Specific for ADULT-1
GO:0002764	immune response-regulating signaling pathway	0.0321454	6.12245	9	Specific for ADULT-1
GO:0002532	production of molecular mediator involved in inflammatory response	0.0328492	18.1818	4	Specific for ADULT-1
GO:0002253	activation of immune response	0.0329121	5.52486	10	Specific for ADULT-1
GO:0010950	positive regulation of endopeptidase activity	0.0334806	6.83761	8	None Specific
GO:0002791	regulation of peptide secretion	0.0335756	5.06912	11	Specific for ADULT-1
KEGG:04666	Fc gamma R-mediated phagocytosis	0.0398077	7.69231	7	None Specific
GO:0048872	homeostasis of number of cells	0.0406162	9.23077	6	Specific for ADULT-1
KEGG:05131	Shigellosis	0.0406162	9.23077	6	Specific for ADULT-1
GO:0010952	positive regulation of peptidase activity	0.0410258	6.61157	8	None Specific
GO:1902713	regulation of interferon-gamma secretion	0.0426451	30	3	Specific for ADULT-1
GO:0002429	immune response-activating cell surface receptor signaling pathway	0.0432731	9.09091	6	Specific for ADULT-1
GO:0002286	T cell activation involved in immune response	0.043947	16.6667	4	Specific for ADULT-1
GO:0002274	myeloid leukocyte activation	0.0463397	8.95522	6	None Specific
GO:0051051	negative regulation of transport	0.0466131	4.5283	12	Specific for ADULT-1
GO:0050707	regulation of cytokine secretion	0.0468076	6.45161	8	Specific for ADULT-1
GO:0002367	cytokine production involved in immune response	0.047529	11.3636	5	Specific for ADULT-1
GO:1903322	positive regulation of protein modification by small protein conjugation or removal	0.0483922	7.36842	7	Specific for ADULT-1
KEGG:05146	Amoebiasis	0.0512233	7.29167	7	Specific for ADULT-1
GO:0042605	peptide antigen binding	0.0540641	27.2727	3	Specific for ADULT-1
KEGG:04750	Inflammatory mediator regulation of TRP channels	0.0541734	7.2165	7	Specific for ADULT-1
GO:1903038	negative regulation of leukocyte cell-cell adhesion	0.0565662	10.8696	5	Specific for ADULT-1
GO:0072593	reactive oxygen species metabolic process	0.0576616	6.20155	8	Specific for ADULT-1
GO:0019955	cytokine binding	0.059082	8.4507	6	Specific for ADULT-1
KEGG:04070	Phosphatidylinositol signaling system	0.0590974	7.07071	7	None Specific
GO:1903555	regulation of tumor necrosis factor superfamily cytokine production	0.0676033	8.21918	6	Specific for ADULT-1
GO:0002200	somatic diversification of immune receptors	0.0682033	25	3	Specific for ALL
GO:0030888	regulation of B cell proliferation	0.0726429	14.2857	4	Specific for ALL
GO:0042269	regulation of natural killer cell mediated cytotoxicity	0.0726429	14.2857	4	Specific for ADULT-1
GO:0071496	cellular response to external stimulus	0.0783232	5.88235	8	Specific for ADULT-1
GO:0002768	immune response-regulating cell surface receptor signaling pathway	0.0813286	7.89474	6	Specific for ADULT-1
KEGG:05133	Pertussis	0.0813286	7.89474	6	Specific for ADULT-1
GO:0002763	positive regulation of myeloid leukocyte differentiation	0.0814203	13.7931	4	Specific for ADULT-1
GO:0002715	regulation of natural killer cell mediated immunity	0.0814203	13.7931	4	Specific for ADULT-1
GO:0050708	regulation of protein secretion	0.0814224	4.80769	10	Specific for ADULT-1
GO:0070371	ERK1 and ERK2 cascade	0.0834755	5.20231	9	Specific for ADULT-1
GO:2000379	positive regulation of reactive oxygen species metabolic process	0.0835132	9.80392	5	Specific for ADULT-1
GO:0050700	CARD domain binding	0.0837111	23.0769	3	Specific for ADULT-1
GO:0042611	MHC protein complex	0.0837111	23.0769	3	Specific for ADULT-1
GO:0071706	tumor necrosis factor superfamily cytokine production	0.0837655	7.79221	6	Specific for ADULT-1
KEGG:04971	Gastric acid secretion	0.0857057	4	3	Specific for ADULT-1
GO:2001257	regulation of cation channel activity	0.0857057	4	3	Specific for ADULT-1
GO:0001078	transcriptional repressor activity, RNA polymerase II proximal promoter sequence-specific DNA binding	0.0857057	4	3	Specific for ADULT-1
GO:0002753	cytoplasmic pattern recognition receptor signaling pathway	0.0877728	13.3333	4	Specific for ADULT-1
GO:0002275	myeloid cell activation involved in immune response	0.0877728	13.3333	4	Specific for ALL
KEGG:05220	Chronic myeloid leukemia	0.0882435	7.69231	6	Specific for ALL
GO:1901653	cellular response to peptide	0.0941412	6.42202	7	Specific for ADULT-1
GO:0072643	interferon-gamma secretion	0.0995043	21.4286	3	Specific for ADULT-1
GO:0010469	regulation of receptor activity	0.102537	9.25926	5	Specific for ADULT-1
GO:0098802	plasma membrane receptor complex	0.103251	7.40741	6	Specific for ADULT-1
GO:0032651	regulation of interleukin-1 beta production	0.107974	12.5	4	Specific for ADULT-1
GO:0002699	positive regulation of immune effector process	0.108222	7.31707	6	Specific for ADULT-1
GO:0045954	positive regulation of natural killer cell mediated cytotoxicity	0.117855	20	3	Specific for ADULT-1
GO:0098857	membrane microdomain	0.128737	5.33333	8	Specific for ALL
GO:0045121	membrane raft	0.128737	5.33333	8	Specific for ALL
GO:1903532	positive regulation of secretion by cell	0.131627	4.81283	9	Specific for ADULT-1
GO:0070374	positive regulation of ERK1 and ERK2 cascade	0.131914	5.98291	7	Specific for ADULT-1
GO:0050851	antigen receptor-mediated signaling pathway	0.132275	8.62069	5	Specific for ADULT-1
GO:0019724	B cell mediated immunity	0.137168	18.75	3	Specific for ADULT-1
GO:0016064	immunoglobulin mediated immune response	0.137168	18.75	3	Specific for ADULT-1
GO:0001910	regulation of leukocyte mediated cytotoxicity	0.141525	11.4286	4	Specific for ADULT-1
GO:0050777	negative regulation of immune response	0.1499	8.33333	5	Specific for ADULT-1
GO:0010595	positive regulation of endothelial cell migration	0.150881	4.22535	3	Specific for ADULT-1
GO:1900182	positive regulation of protein localization to nucleus	0.152604	6.74157	6	Specific for ADULT-1
GO:0032729	positive regulation of interferon-gamma production	0.15305	11.1111	4	Specific for ADULT-1
GO:0009897	external side of plasma membrane	0.153879	6.66667	6	Specific for ALL
GO:0050715	positive regulation of cytokine secretion	0.153879	6.66667	6	Specific for ADULT-1
GO:0031349	positive regulation of defense response	0.155224	5.09554	8	Specific for ADULT-1
GO:0002717	positive regulation of natural killer cell mediated immunity	0.155625	17.6471	3	Specific for ADULT-1
GO:0002698	negative regulation of immune effector process	0.156859	8.19672	5	None Specific
GO:0032611	interleukin-1 beta production	0.16152	10.8108	4	Specific for ADULT-1
GO:0002285	lymphocyte activation involved in immune response	0.16152	10.8108	4	Specific for ADULT-1
GO:0051047	positive regulation of secretion	0.168817	4.54545	9	Specific for ADULT-1
KEGG:05222	Small cell lung cancer	0.169185	6.45161	6	Specific for ALL
GO:0031082	BLOC complex	0.170214	16.6667	3	Specific for ALL
GO:0042307	positive regulation of protein import into nucleus	0.17058	7.93651	5	Specific for ADULT-1
GO:0032652	regulation of interleukin-1 production	0.171298	10.5263	4	Specific for ADULT-1
GO:1901222	regulation of NIK/NF-kappaB signaling	0.171298	10.5263	4	Specific for ADULT-1
GO:0051224	negative regulation of protein transport	0.172045	5.6	7	Specific for ADULT-1
GO:0032846	positive regulation of homeostatic process	0.172045	5.6	7	Specific for ADULT-1
GO:0006887	exocytosis	0.176732	6.38298	6	Specific for ADULT-1
GO:0018107	peptidyl-threonine phosphorylation	0.181745	7.69231	5	Specific for ADULT-1
GO:1904591	positive regulation of protein import	0.181745	7.69231	5	Specific for ADULT-1
GO:1904950	negative regulation of establishment of protein localization	0.182772	5.46875	7	Specific for ADULT-1
GO:0045089	positive regulation of innate immune response	0.1885	5.38462	7	Specific for ADULT-1
KEGG:04216	Ferroptosis	0.189899	10	4	Specific for ADULT-1
GO:0038061	NIK/NF-kappaB signaling	0.189899	10	4	Specific for ADULT-1
GO:0004725	protein tyrosine phosphatase activity	0.189899	10	4	Specific for ADULT-1
GO:1903409	reactive oxygen species biosynthetic process	0.189899	10	4	Specific for ADULT-1
GO:0009612	response to mechanical stimulus	0.190095	7.57576	5	Specific for ADULT-1
GO:0002831	regulation of response to biotic stimulus	0.190208	6.25	6	Specific for ADULT-1
GO:0051092	positive regulation of NF-kappaB transcription factor activity	0.191343	6.18557	6	Specific for ALL
GO:0071260	cellular response to mechanical stimulus	0.200914	9.7561	4	Specific for ADULT-1
GO:1903557	positive regulation of tumor necrosis factor superfamily cytokine production	0.200914	9.7561	4	Specific for ADULT-1
KEGG:05231	Choline metabolism in cancer	0.201991	6.06061	6	Specific for ADULT-1
GO:0060337	type I interferon signaling pathway	0.202938	15	3	Specific for ADULT-1
GO:0002687	positive regulation of leukocyte migration	0.204386	7.35294	5	Specific for ADULT-1
GO:0002685	regulation of leukocyte migration	0.209799	6	6	Specific for ADULT-1
GO:0045981	positive regulation of nucleotide metabolic process	0.211582	4.34783	3	Specific for ADULT-1
GO:1900544	positive regulation of purine nucleotide metabolic process	0.211582	4.34783	3	Specific for ADULT-1
GO:0071357	cellular response to type I interferon	0.219896	14.2857	3	Specific for ADULT-1
GO:0032731	positive regulation of interleukin-1 beta production	0.219896	14.2857	3	Specific for ADULT-1
GO:0023061	signal release	0.219933	5.88235	6	Specific for ADULT-1
KEGG:04917	Prolactin signaling pathway	0.220764	7.14286	5	Specific for ADULT-1
GO:0030218	erythrocyte differentiation	0.222306	9.30233	4	Specific for ADULT-1
KEGG:05214	Glioma	0.222819	7.04225	5	Specific for ALL
GO:0032680	regulation of tumor necrosis factor production	0.222819	7.04225	5	Specific for ADULT-1
KEGG:04973	Carbohydrate digestion and absorption	0.229355	9.09091	4	Specific for ALL
GO:0032612	interleukin-1 production	0.229355	9.09091	4	Specific for ADULT-1
GO:0050714	positive regulation of protein secretion	0.241845	5	7	Specific for ADULT-1
GO:0002705	positive regulation of leukocyte mediated immunity	0.242218	8.88889	4	Specific for ADULT-1
GO:0018210	peptidyl-threonine modification	0.252233	6.75676	5	Specific for ADULT-1
GO:0033138	positive regulation of peptidyl-serine phosphorylation	0.252233	6.75676	5	Specific for ADULT-1
GO:0032640	tumor necrosis factor production	0.252233	6.75676	5	Specific for ADULT-1
GO:0034101	erythrocyte homeostasis	0.25506	8.69565	4	Specific for ADULT-1
GO:0032637	interleukin-8 production	0.255812	6.66667	5	Specific for ADULT-1
GO:0050854	regulation of antigen receptor-mediated signaling pathway	0.256714	13.0435	3	Specific for ADULT-1
GO:0031330	negative regulation of cellular catabolic process	0.26897	4.82759	7	Specific for ADULT-1
GO:0002793	positive regulation of peptide secretion	0.26897	4.82759	7	Specific for ADULT-1
GO:0043271	negative regulation of ion transport	0.272507	4.41176	3	Specific for ADULT-1
GO:0000045	autophagosome assembly	0.276104	8.33333	4	Specific for ADULT-1
GO:0090630	activation of GTPase activity	0.27761	12.5	3	Specific for ADULT-1
GO:0048002	antigen processing and presentation of peptide antigen	0.27761	12.5	3	Specific for ADULT-1
GO:0030224	monocyte differentiation	0.27761	12.5	3	Specific for ADULT-1
GO:1903131	mononuclear cell differentiation	0.27761	12.5	3	Specific for ADULT-1
GO:0001912	positive regulation of leukocyte mediated cytotoxicity	0.27761	12.5	3	Specific for ADULT-1
GO:0014910	regulation of smooth muscle cell migration	0.27761	12.5	3	Specific for ADULT-1
GO:0002573	myeloid leukocyte differentiation	0.284591	6.41026	5	Specific for ADULT-1
GO:0046165	alcohol biosynthetic process	0.288145	8.16327	4	Specific for ADULT-1
GO:1905037	autophagosome organization	0.288145	8.16327	4	Specific for ADULT-1
GO:0072604	interleukin-6 secretion	0.288259	12	3	Specific for ADULT-1
GO:0032732	positive regulation of interleukin-1 production	0.288259	12	3	Specific for ADULT-1
GO:0034340	response to type I interferon	0.288259	12	3	Specific for ADULT-1
GO:0071222	cellular response to lipopolysaccharide	0.290932	6.32911	5	Specific for ADULT-1
GO:0007033	vacuole organization	0.290932	6.32911	5	Specific for ADULT-1
GO:0071375	cellular response to peptide hormone stimulus	0.291814	6.25	5	Specific for ADULT-1
GO:0002761	regulation of myeloid leukocyte differentiation	0.294869	8	4	Specific for ADULT-1
GO:0070491	repressing transcription factor binding	0.294869	8	4	Specific for ADULT-1
GO:0045646	regulation of erythrocyte differentiation	0.306441	11.5385	3	Specific for ADULT-1
GO:2001243	negative regulation of intrinsic apoptotic signaling pathway	0.328823	4.47761	3	Specific for ADULT-1
GO:0016241	regulation of macroautophagy	0.328823	4.47761	3	Specific for ADULT-1
GO:1903531	negative regulation of secretion by cell	0.329168	6.0241	5	Specific for ADULT-1
GO:1903050	regulation of proteolysis involved in cellular protein catabolic process	0.33653	5.04202	6	Specific for ADULT-1
GO:0006919	activation of cysteine-type endopeptidase activity involved in apoptotic process	0.338457	7.54717	4	Specific for ADULT-1
GO:0017048	Rho GTPase binding	0.338457	7.54717	4	Specific for ADULT-1
GO:0016051	carbohydrate biosynthetic process	0.340242	4.7619	3	Specific for ADULT-1
GO:0090317	negative regulation of intracellular protein transport	0.340242	4.7619	3	Specific for ADULT-1
GO:0006809	nitric oxide biosynthetic process	0.34518	10.7143	3	Specific for ADULT-1
GO:0032768	regulation of monooxygenase activity	0.34518	10.7143	3	Specific for ADULT-1
GO:0043434	response to peptide hormone	0.347843	5.81395	5	Specific for ADULT-1
KEGG:05132	Salmonella infection	0.347843	5.81395	5	Specific for ADULT-1
GO:0002262	myeloid cell homeostasis	0.348493	7.40741	4	Specific for ADULT-1
GO:0050688	regulation of defense response to virus	0.348493	7.40741	4	Specific for ADULT-1
GO:0090276	regulation of peptide hormone secretion	0.350782	7.27273	4	Specific for ADULT-1
GO:1905897	regulation of response to endoplasmic reticulum stress	0.350782	7.27273	4	Specific for ADULT-1
KEGG:04730	Long-term depression	0.352351	5	3	Specific for ADULT-1
GO:0051219	phosphoprotein binding	0.352351	5	3	Specific for ALL
GO:0033135	regulation of peptidyl-serine phosphorylation	0.360218	5.68182	5	Specific for ADULT-1
GO:0051341	regulation of oxidoreductase activity	0.366275	7.14286	4	Specific for ADULT-1
GO:0071219	cellular response to molecule of bacterial origin	0.369603	5.61798	5	Specific for ADULT-1
KEGG:04211	Longevity regulating pathway	0.369603	5.61798	5	Specific for ADULT-1
GO:0050691	regulation of defense response to virus by host	0.370846	10	3	Specific for ADULT-1
GO:0014909	smooth muscle cell migration	0.370846	10	3	Specific for ADULT-1
KEGG:04912	GnRH signaling pathway	0.387579	5.43478	5	Specific for ADULT-1
GO:0051048	negative regulation of secretion	0.387579	5.43478	5	Specific for ADULT-1
GO:0043280	positive regulation of cysteine-type endopeptidase activity involved in apoptotic process	0.387818	5.49451	5	Specific for ADULT-1
GO:0072606	interleukin-8 secretion	0.388779	9.67742	3	Specific for ADULT-1
GO:0046209	nitric oxide metabolic process	0.388779	9.67742	3	Specific for ADULT-1
GO:0001784	phosphotyrosine residue binding	0.388779	9.67742	3	Specific for ALL
GO:0010634	positive regulation of epithelial cell migration	0.40105	4	4	Specific for ADULT-1
GO:0031663	lipopolysaccharide-mediated signaling pathway	0.405382	9.375	3	Specific for ADULT-1
GO:0014812	muscle cell migration	0.405382	9.375	3	Specific for ADULT-1
KEGG:04213	Longevity regulating pathway	0.436615	6.45161	4	Specific for ADULT-1
GO:0017157	regulation of exocytosis	0.436615	6.45161	4	Specific for ADULT-1
GO:0002218	activation of innate immune response	0.437682	4.0404	4	Specific for ADULT-1
GO:0031668	cellular response to extracellular stimulus	0.437682	4.0404	4	Specific for ADULT-1
GO:0030522	intracellular receptor signaling pathway	0.442668	4.41176	6	Specific for ADULT-1
GO:0002708	positive regulation of lymphocyte mediated immunity	0.445068	8.82353	3	Specific for ADULT-1
GO:2001057	reactive nitrogen species metabolic process	0.445068	8.82353	3	Specific for ADULT-1
GO:0046890	regulation of lipid biosynthetic process	0.450026	6.34921	4	Specific for ADULT-1
KEGG:05143	African trypanosomiasis	0.457198	8.57143	3	Specific for ADULT-1
GO:0050852	T cell receptor signaling pathway	0.457198	8.57143	3	Specific for ADULT-1
GO:1903902	positive regulation of viral life cycle	0.46295	5.17241	3	Specific for ADULT-1
GO:1903573	negative regulation of response to endoplasmic reticulum stress	0.467074	8.33333	3	Specific for ADULT-1
GO:0045309	protein phosphorylated amino acid binding	0.467074	8.33333	3	Specific for ALL
KEGG:05221	Acute myeloid leukemia	0.474659	6.06061	4	Specific for ALL
KEGG:05223	Non-small cell lung cancer	0.474659	6.06061	4	Specific for ALL
GO:0032755	positive regulation of interleukin-6 production	0.479048	7.89474	3	Specific for ADULT-1
KEGG:05120	Epithelial cell signaling in Helicobacter pylori infection	0.481312	5.88235	4	Specific for ALL
KEGG:04664	Fc epsilon RI signaling pathway	0.481312	5.88235	4	Specific for ALL
GO:0070851	growth factor receptor binding	0.481312	5.88235	4	Specific for ADULT-1
GO:0030072	peptide hormone secretion	0.481312	5.88235	4	Specific for ADULT-1
GO:0001959	regulation of cytokine-mediated signaling pathway	0.482283	5.71429	4	Specific for ADULT-1
GO:0071216	cellular response to biotic stimulus	0.483309	4.85437	5	Specific for ADULT-1
GO:0019722	calcium-mediated signaling	0.487121	4.16667	4	Specific for ADULT-1
GO:0032677	regulation of interleukin-8 production	0.490215	5.7971	4	Specific for ADULT-1
GO:0032760	positive regulation of tumor necrosis factor production	0.496672	7.5	3	Specific for ADULT-1
KEGG:04270	Vascular smooth muscle contraction	0.503605	4.13223	5	Specific for ADULT-1
GO:0032387	negative regulation of intracellular transport	0.505453	4.81928	4	Specific for ADULT-1
GO:0035258	steroid hormone receptor binding	0.509072	5.35714	3	Specific for ADULT-1
KEGG:04520	Adherens junction	0.512123	5.55556	4	Specific for ALL
KEGG:05210	Colorectal cancer	0.512123	5.55556	4	Specific for ALL
GO:0032091	negative regulation of protein binding	0.512123	5.55556	4	Specific for ADULT-1
GO:0042594	response to starvation	0.519311	4.93827	4	Specific for ADULT-1
GO:0002758	innate immune response-activating signal transduction	0.526889	5.06329	4	Specific for ADULT-1
GO:0002221	pattern recognition receptor signaling pathway	0.526889	5.06329	4	Specific for ADULT-1
GO:0009267	cellular response to starvation	0.528502	5.12821	4	Specific for ADULT-1
GO:0010507	negative regulation of autophagy	0.538943	6.52174	3	Specific for ADULT-1
GO:0031669	cellular response to nutrient levels	0.539658	4.25532	4	Specific for ADULT-1
GO:0035257	nuclear hormone receptor binding	0.539658	4.25532	4	Specific for ADULT-1
GO:0032410	negative regulation of transporter activity	0.541276	6	3	Specific for ADULT-1
GO:0030073	insulin secretion	0.542098	5.55556	3	Specific for ADULT-1
GO:0098562	cytoplasmic side of membrane	0.545695	5.33333	4	Specific for ADULT-1
GO:0050796	regulation of insulin secretion	0.54824	6.81818	3	Specific for ADULT-1
GO:0016236	macroautophagy	0.549367	4.38596	5	Specific for ADULT-1
GO:0060759	regulation of response to cytokine stimulus	0.550791	5.19481	4	Specific for ADULT-1
GO:0033209	tumor necrosis factor-mediated signaling pathway	0.554031	5.66038	3	Specific for ADULT-1
GO:0032757	positive regulation of interleukin-8 production	0.563089	5.76923	3	Specific for ADULT-1

## Sheet: ALL_vs_ADULT-2
GOID	GOTerm	Term p value	% Associated Genes	Nr. Genes	Cluster
KEGG:05321	Inflammatory bowel disease (IBD)	2.32516e-90	73.8462	48	Specific for ADULT-2
KEGG:04659	Th17 cell differentiation	3.1714e-49	33.6449	36	Specific for ADULT-2
KEGG:04060	Cytokine-cytokine receptor interaction	8.67138e-38	14.4444	39	Specific for ADULT-2
KEGG:04658	Th1 and Th2 cell differentiation	2.17076e-32	28.2609	26	Specific for ADULT-2
KEGG:05142	Chagas disease (American trypanosomiasis)	2.65922e-29	24.5098	25	Specific for ADULT-2
KEGG:04630	Jak-STAT signaling pathway	1.71858e-28	17.284	28	Specific for ADULT-2
KEGG:05340	Primary immunodeficiency	5.34848e-27	48.6486	18	Specific for ALL
KEGG:05145	Toxoplasmosis	9.67948e-25	20.354	23	Specific for ADULT-2
KEGG:05140	Leishmaniasis	5.50324e-24	27.027	20	Specific for ADULT-2
KEGG:05152	Tuberculosis	9.31026e-23	13.9665	25	Specific for ADULT-2
KEGG:05200	Pathways in cancer	1.03159e-22	6.76692	36	Specific for ADULT-2
GO:0045321	leukocyte activation	2.53027e-22	10.566	28	None Specific
GO:0001817	regulation of cytokine production	7.73714e-22	8.33333	31	Specific for ADULT-2
KEGG:05162	Measles	2.17386e-21	16.4179	22	Specific for ADULT-2
KEGG:05144	Malaria	2.30046e-20	32.6531	16	Specific for ADULT-2
KEGG:04380	Osteoclast differentiation	2.52577e-20	16.4062	21	Specific for ADULT-2
GO:0046649	lymphocyte activation	7.78847e-20	11.6505	24	None Specific
GO:0002684	positive regulation of immune system process	9.66557e-20	7.09382	31	Specific for ADULT-2
GO:0005126	cytokine receptor binding	4.08204e-19	16.129	20	Specific for ADULT-2
GO:0001819	positive regulation of cytokine production	1.14429e-18	9.61539	25	Specific for ADULT-2
GO:0051249	regulation of lymphocyte activation	4.21486e-18	12.963	21	Specific for ADULT-2
KEGG:04933	AGE-RAGE signaling pathway in diabetic complications	5.05976e-18	18.1818	18	Specific for ADULT-2
GO:0002694	regulation of leukocyte activation	5.83309e-18	11.5789	22	None Specific
KEGG:05161	Hepatitis B	9.02368e-18	13.8889	20	Specific for ADULT-2
KEGG:04660	T cell receptor signaling pathway	1.06968e-17	17.4757	18	None Specific
GO:0002696	positive regulation of leukocyte activation	1.68768e-17	15.0794	19	None Specific
GO:0051251	positive regulation of lymphocyte activation	2.1952e-17	16.8224	18	Specific for ADULT-2
GO:0050867	positive regulation of cell activation	2.28985e-17	14.8438	19	None Specific
GO:0050865	regulation of cell activation	2.7652e-17	10.7843	22	None Specific
GO:0022407	regulation of cell-cell adhesion	1.09318e-16	11.1111	21	None Specific
GO:1903039	positive regulation of leukocyte cell-cell adhesion	2.24761e-16	19.5122	16	Specific for ADULT-2
GO:0032660	regulation of interleukin-17 production	2.95883e-16	66.6667	10	Specific for ADULT-2
GO:0042110	T cell activation	3.38433e-16	12.9252	19	None Specific
GO:0032620	interleukin-17 production	7.79545e-16	62.5	10	Specific for ADULT-2
KEGG:05323	Rheumatoid arthritis	1.08888e-15	17.7778	16	Specific for ADULT-2
GO:0046651	lymphocyte proliferation	1.10527e-15	15.4545	17	None Specific
GO:0032943	mononuclear cell proliferation	1.29351e-15	15.3153	17	None Specific
GO:1903037	regulation of leukocyte cell-cell adhesion	1.43162e-15	13.4328	18	None Specific
GO:0050870	positive regulation of T cell activation	2.96875e-15	19.4805	15	Specific for ADULT-2
KEGG:05146	Amoebiasis	3.19207e-15	16.6667	16	Specific for ADULT-2
GO:0007159	leukocyte cell-cell adhesion	3.4278e-15	11.4458	19	None Specific
KEGG:05166	HTLV-I infection	3.43262e-15	8.62745	22	None Specific
GO:0050863	regulation of T cell activation	5.80091e-15	14.0496	17	None Specific
GO:0022409	positive regulation of cell-cell adhesion	6.25636e-15	16	16	Specific for ADULT-2
KEGG:04620	Toll-like receptor signaling pathway	1.20075e-14	15.3846	16	Specific for ADULT-2
KEGG:05134	Legionellosis	3.20252e-14	23.6364	13	Specific for ADULT-2
GO:0002697	regulation of immune effector process	7.69875e-14	10.7784	18	Specific for ADULT-2
GO:0002520	immune system development	2.94718e-13	8.23045	20	Specific for ALL
GO:0050670	regulation of lymphocyte proliferation	3.30876e-13	14.4231	15	Specific for ADULT-2
GO:0032944	regulation of mononuclear cell proliferation	3.82501e-13	14.2857	15	Specific for ADULT-2
GO:0070663	regulation of leukocyte proliferation	5.1038e-13	14.0187	15	Specific for ADULT-2
KEGG:05133	Pertussis	2.91151e-12	17.1053	13	Specific for ADULT-2
GO:0050776	regulation of immune response	4.59828e-12	6.58307	21	Specific for ADULT-2
GO:0045785	positive regulation of cell adhesion	9.50669e-12	9.09091	17	Specific for ADULT-2
KEGG:04068	FoxO signaling pathway	1.23823e-11	11.3636	15	Specific for ALL
KEGG:05132	Salmonella infection	1.54167e-11	15.1163	13	Specific for ADULT-2
GO:0032740	positive regulation of interleukin-17 production	3.48057e-11	70	7	Specific for ADULT-2
KEGG:04662	B cell receptor signaling pathway	3.72649e-11	16.9014	12	Specific for ALL
GO:0050671	positive regulation of lymphocyte proliferation	3.72649e-11	16.9014	12	Specific for ADULT-2
KEGG:05164	Influenza A	4.30656e-11	9.24856	16	Specific for ADULT-2
KEGG:04657	IL-17 signaling pathway	4.34962e-11	13.9785	13	Specific for ADULT-2
GO:0002237	response to molecule of bacterial origin	4.36074e-11	11.9658	14	Specific for ADULT-2
GO:0032946	positive regulation of mononuclear cell proliferation	4.38726e-11	16.6667	12	Specific for ADULT-2
GO:0043207	response to external biotic stimulus	4.95953e-11	5.09978	23	Specific for ADULT-2
GO:0051707	response to other organism	4.95953e-11	5.09978	23	Specific for ADULT-2
GO:0070665	positive regulation of leukocyte proliferation	5.18431e-11	16.4384	12	Specific for ADULT-2
GO:0097696	STAT cascade	5.18431e-11	16.4384	12	Specific for ADULT-2
KEGG:04064	NF-kappa B signaling pathway	5.68351e-11	13.6842	13	Specific for ALL
KEGG:05212	Pancreatic cancer	7.22921e-11	16	12	Specific for ADULT-2
GO:0042098	T cell proliferation	7.22921e-11	16	12	Specific for ADULT-2
GO:0018108	peptidyl-tyrosine phosphorylation	1.10034e-10	8.69565	16	None Specific
GO:0018212	peptidyl-tyrosine modification	1.41076e-10	8.55615	16	None Specific
GO:0033993	response to lipid	3.77586e-10	6.07029	19	Specific for ADULT-2
GO:0042113	B cell activation	4.67168e-10	20.8333	10	None Specific
GO:0009617	response to bacterium	5.39801e-10	7.08333	17	Specific for ADULT-2
KEGG:04672	Intestinal immune network for IgA production	5.79463e-10	20.4082	10	None Specific
GO:0042102	positive regulation of T cell proliferation	5.79463e-10	20.4082	10	Specific for ADULT-2
GO:1904894	positive regulation of STAT cascade	7.17483e-10	20	10	Specific for ADULT-2
GO:0007259	JAK-STAT cascade	1.05739e-09	15.493	11	Specific for ADULT-2
GO:0042129	regulation of T cell proliferation	1.05739e-09	15.493	11	Specific for ADULT-2
KEGG:04640	Hematopoietic cell lineage	1.67363e-09	12.3711	12	None Specific
KEGG:05168	Herpes simplex infection	1.69192e-09	8.10811	15	Specific for ADULT-2
KEGG:05330	Allograft rejection	1.77595e-09	23.6842	9	Specific for ADULT-2
GO:0032615	interleukin-12 production	1.85109e-09	32	8	Specific for ADULT-2
GO:0032655	regulation of interleukin-12 production	1.85109e-09	32	8	Specific for ADULT-2
GO:0042531	positive regulation of tyrosine phosphorylation of STAT protein	2.92263e-09	22.5	9	Specific for ADULT-2
GO:0051091	positive regulation of DNA binding transcription factor activity	4.41599e-09	8.53659	14	Specific for ADULT-2
KEGG:04668	TNF signaling pathway	5.99688e-09	11.1111	12	Specific for ADULT-2
KEGG:04621	NOD-like receptor signaling pathway	6.08206e-09	8.33333	14	Specific for ADULT-2
GO:0001818	negative regulation of cytokine production	6.34221e-09	9.48905	13	Specific for ADULT-2
GO:0050731	positive regulation of peptidyl-tyrosine phosphorylation	9.17259e-09	10.7143	12	Specific for ADULT-2
GO:0050730	regulation of peptidyl-tyrosine phosphorylation	1.18799e-08	9.02778	13	Specific for ADULT-2
GO:1904892	regulation of STAT cascade	1.27743e-08	15.1515	10	Specific for ADULT-2
GO:0042509	regulation of tyrosine phosphorylation of STAT protein	1.35689e-08	19.1489	9	Specific for ADULT-2
GO:0046427	positive regulation of JAK-STAT cascade	1.65394e-08	18.75	9	Specific for ADULT-2
GO:0030097	hemopoiesis	2.06359e-08	6.78733	15	None Specific
GO:0031347	regulation of defense response	2.63762e-08	6.03774	16	Specific for ADULT-2
GO:0006954	inflammatory response	2.7243e-08	9.7561	12	Specific for ADULT-2
GO:0007260	tyrosine phosphorylation of STAT protein	2.90375e-08	17.6471	9	Specific for ADULT-2
GO:0051092	positive regulation of NF-kappaB transcription factor activity	3.27778e-08	11.3402	11	Specific for ADULT-2
GO:0032649	regulation of interferon-gamma production	3.46485e-08	17.3077	9	Specific for ADULT-2
KEGG:05143	African trypanosomiasis	3.5681e-08	22.8571	8	Specific for ADULT-2
KEGG:04218	Cellular senescence	4.31568e-08	8.125	13	Specific for ADULT-2
GO:0032729	positive regulation of interferon-gamma production	4.52632e-08	22.2222	8	Specific for ADULT-2
GO:0050864	regulation of B cell activation	5.71875e-08	21.6216	8	None Specific
GO:0032609	interferon-gamma production	5.77218e-08	16.3636	9	Specific for ADULT-2
KEGG:04217	Necroptosis	5.79288e-08	7.92683	13	Specific for ADULT-2
GO:0005160	transforming growth factor beta receptor binding	5.99986e-08	46.1538	6	Specific for ADULT-2
GO:0002521	leukocyte differentiation	6.00824e-08	9.09091	12	None Specific
KEGG:05169	Epstein-Barr virus infection	7.11159e-08	6.89655	14	Specific for ALL
GO:0032735	positive regulation of interleukin-12 production	1.03199e-07	42.8571	6	Specific for ADULT-2
GO:0050778	positive regulation of immune response	1.37042e-07	5.90551	15	Specific for ADULT-2
GO:0036314	response to sterol	1.69031e-07	40	6	Specific for ADULT-2
GO:0002791	regulation of peptide secretion	1.69324e-07	6.45161	14	Specific for ADULT-2
GO:0002460	adaptive immune response based on somatic recombination of immune receptors built from immunoglobulin superfamily domains	1.70554e-07	14.5161	9	Specific for ADULT-2
GO:0046425	regulation of JAK-STAT cascade	2.2785e-07	14.0625	9	Specific for ADULT-2
GO:0002367	cytokine production involved in immune response	2.40396e-07	18.1818	8	Specific for ADULT-2
GO:0002822	regulation of adaptive immune response based on somatic recombination of immune receptors built from immunoglobulin superfamily domains	2.40396e-07	18.1818	8	Specific for ADULT-2
GO:0046634	regulation of alpha-beta T cell activation	2.54535e-07	25	7	Specific for ADULT-2
GO:0002719	negative regulation of cytokine production involved in immune response	2.63688e-07	37.5	6	Specific for ADULT-2
GO:0002701	negative regulation of production of molecular mediator of immune response	4.03508e-07	35.2941	6	Specific for ADULT-2
GO:0034097	response to cytokine	4.58591e-07	4.93827	16	Specific for ADULT-2
GO:0002819	regulation of adaptive immune response	4.89846e-07	16.6667	8	Specific for ADULT-2
GO:0046635	positive regulation of alpha-beta T cell activation	5.94578e-07	33.3333	6	Specific for ADULT-2
GO:0045672	positive regulation of osteoclast differentiation	6.01038e-07	55.5556	5	Specific for ADULT-2
GO:1903530	regulation of secretion by cell	6.06577e-07	5.28169	15	Specific for ADULT-2
GO:0045639	positive regulation of myeloid cell differentiation	6.77622e-07	16	8	Specific for ADULT-2
GO:0046631	alpha-beta T cell activation	6.78801e-07	21.875	7	Specific for ADULT-2
GO:0042100	B cell proliferation	6.78801e-07	21.875	7	Specific for ALL
GO:0034714	type III transforming growth factor beta receptor binding	6.81325e-07	100	4	Specific for ADULT-2
GO:1903706	regulation of hemopoiesis	7.00201e-07	8.46154	11	Specific for ADULT-2
KEGG:04066	HIF-1 signaling pathway	7.39687e-07	10	10	Specific for ADULT-2
GO:0032496	response to lipopolysaccharide	7.39687e-07	10	10	Specific for ADULT-2
GO:0002250	adaptive immune response	8.10419e-07	12.1622	9	Specific for ADULT-2
GO:0002790	peptide secretion	8.45667e-07	5.66802	14	Specific for ADULT-2
KEGG:04650	Natural killer cell mediated cytotoxicity	8.78028e-07	8.27068	11	None Specific
GO:0050708	regulation of protein secretion	9.72766e-07	6.25	13	Specific for ADULT-2
GO:1903708	positive regulation of hemopoiesis	1.14239e-06	11.6883	9	Specific for ADULT-2
KEGG:05220	Chronic myeloid leukemia	1.27819e-06	11.5385	9	None Specific
GO:0006606	protein import into nucleus	1.37819e-06	7.91367	11	Specific for ADULT-2
GO:0051170	nuclear import	1.59582e-06	7.80142	11	Specific for ADULT-2
GO:0051046	regulation of secretion	1.64838e-06	4.88599	15	Specific for ADULT-2
GO:0030098	lymphocyte differentiation	1.88628e-06	14.0351	8	Specific for ALL
GO:0032645	regulation of granulocyte macrophage colony-stimulating factor production	2.03059e-06	45.4545	5	Specific for ADULT-2
GO:0032675	regulation of interleukin-6 production	2.15631e-06	13.7931	8	Specific for ADULT-2
GO:0009615	response to virus	2.38236e-06	6.52174	12	Specific for ADULT-2
KEGG:05167	Kaposi's sarcoma-associated herpesvirus infection	2.67865e-06	6.45161	12	Specific for ADULT-2
KEGG:04932	Non-alcoholic fatty liver disease (NAFLD)	2.76643e-06	7.38255	11	Specific for ADULT-2
GO:1903532	positive regulation of secretion by cell	2.82026e-06	6.41711	12	Specific for ADULT-2
GO:0051135	positive regulation of NK T cell activation	3.11415e-06	80	4	Specific for ADULT-2
GO:0002827	positive regulation of T-helper 1 type immune response	3.11415e-06	80	4	Specific for ADULT-2
GO:0043123	positive regulation of I-kappaB kinase/NF-kappaB signaling	3.1393e-06	7.28477	11	Specific for ADULT-2
GO:1902105	regulation of leukocyte differentiation	3.21777e-06	10.3448	9	Specific for ADULT-2
GO:0032604	granulocyte macrophage colony-stimulating factor production	3.32757e-06	41.6667	5	Specific for ADULT-2
GO:0042088	T-helper 1 type immune response	3.32757e-06	41.6667	5	Specific for ADULT-2
GO:0032635	interleukin-6 production	3.56879e-06	12.9032	8	Specific for ADULT-2
GO:0071219	cellular response to molecule of bacterial origin	3.88691e-06	10.1124	9	Specific for ADULT-2
GO:0043122	regulation of I-kappaB kinase/NF-kappaB signaling	3.89443e-06	6.21762	12	Specific for ADULT-2
GO:0042307	positive regulation of protein import into nucleus	4.00869e-06	12.6984	8	Specific for ADULT-2
GO:0009306	protein secretion	4.04939e-06	5.50847	13	Specific for ADULT-2
GO:0032642	regulation of chemokine production	4.54122e-06	16.6667	7	Specific for ADULT-2
GO:1904591	positive regulation of protein import	5.06779e-06	12.3077	8	Specific for ADULT-2
GO:0051047	positive regulation of secretion	5.08721e-06	6.06061	12	Specific for ADULT-2
KEGG:04940	Type I diabetes mellitus	5.31772e-06	16.2791	7	Specific for ADULT-2
GO:0002366	leukocyte activation involved in immune response	5.67901e-06	12.1212	8	None Specific
GO:0032602	chemokine production	6.2275e-06	15.9091	7	Specific for ADULT-2
GO:0030217	T cell differentiation	6.2275e-06	15.9091	7	Specific for ALL
GO:0007179	transforming growth factor beta receptor signaling pathway	7.25619e-06	9.375	9	Specific for ADULT-2
GO:0032613	interleukin-10 production	7.55848e-06	22.2222	6	Specific for ADULT-2
GO:0002824	positive regulation of adaptive immune response based on somatic recombination of immune receptors built from immunoglobulin superfamily domains	7.55848e-06	22.2222	6	Specific for ADULT-2
GO:0042104	positive regulation of activated T cell proliferation	7.79606e-06	35.7143	5	Specific for ADULT-2
GO:0032700	negative regulation of interleukin-17 production	8.55616e-06	66.6667	4	Specific for ADULT-2
GO:0051132	NK T cell activation	8.55616e-06	66.6667	4	Specific for ADULT-2
GO:0060558	regulation of calcidiol 1-monooxygenase activity	8.55616e-06	66.6667	4	Specific for ADULT-2
GO:0051133	regulation of NK T cell activation	8.55616e-06	66.6667	4	Specific for ADULT-2
GO:0007435	salivary gland morphogenesis	8.55616e-06	66.6667	4	Specific for ADULT-2
GO:0005114	type II transforming growth factor beta receptor binding	8.55616e-06	66.6667	4	Specific for ADULT-2
GO:0005125	cytokine activity	8.85572e-06	11.4286	8	Specific for ADULT-2
GO:0002263	cell activation involved in immune response	9.8723e-06	11.2676	8	None Specific
GO:0019955	cytokine binding	9.8723e-06	11.2676	8	Specific for ADULT-2
GO:0097191	extrinsic apoptotic signaling pathway	1.06939e-05	7.46269	10	Specific for ADULT-2
KEGG:05210	Colorectal cancer	1.09329e-05	11.1111	8	Specific for ADULT-2
GO:0017038	protein import	1.09409e-05	6.39535	11	Specific for ADULT-2
GO:0002821	positive regulation of adaptive immune response	1.15332e-05	20.6897	6	Specific for ADULT-2
GO:0002763	positive regulation of myeloid leukocyte differentiation	1.15332e-05	20.6897	6	Specific for ADULT-2
GO:0048660	regulation of smooth muscle cell proliferation	1.27851e-05	14.2857	7	Specific for ADULT-2
GO:0071216	cellular response to biotic stimulus	1.28265e-05	8.73786	9	Specific for ADULT-2
GO:0050871	positive regulation of B cell activation	1.41199e-05	20	6	Specific for ADULT-2
GO:0071345	cellular response to cytokine stimulus	1.44463e-05	4.90566	13	Specific for ADULT-2
GO:0050714	positive regulation of protein secretion	1.55911e-05	7.14286	10	Specific for ADULT-2
GO:1902895	positive regulation of pri-miRNA transcription from RNA polymerase II promoter	1.57756e-05	31.25	5	Specific for ADULT-2
GO:0046824	positive regulation of nucleocytoplasmic transport	1.60754e-05	10.5263	8	Specific for ADULT-2
GO:0002700	regulation of production of molecular mediator of immune response	1.65189e-05	13.7255	7	Specific for ADULT-2
KEGG:05310	Asthma	1.6885e-05	19.3548	6	Specific for ADULT-2
GO:0042094	interleukin-2 biosynthetic process	1.83388e-05	57.1429	4	Specific for ADULT-2
GO:0045076	regulation of interleukin-2 biosynthetic process	1.83388e-05	57.1429	4	Specific for ADULT-2
GO:0002825	regulation of T-helper 1 type immune response	1.83388e-05	57.1429	4	Specific for ADULT-2
GO:0007431	salivary gland development	1.83388e-05	57.1429	4	Specific for ADULT-2
GO:0034713	type I transforming growth factor beta receptor binding	1.83388e-05	57.1429	4	Specific for ADULT-2
GO:0048659	smooth muscle cell proliferation	1.86832e-05	13.4615	7	Specific for ADULT-2
GO:0002793	positive regulation of peptide secretion	2.09646e-05	6.89655	10	Specific for ADULT-2
GO:1902107	positive regulation of leukocyte differentiation	2.11751e-05	13.2075	7	Specific for ADULT-2
GO:0032147	activation of protein kinase activity	2.30193e-05	8.10811	9	Specific for ADULT-2
GO:0032722	positive regulation of chemokine production	2.43259e-05	18.1818	6	Specific for ADULT-2
KEGG:04350	TGF-beta signaling pathway	3.37851e-05	9.52381	8	Specific for ADULT-2
GO:0002718	regulation of cytokine production involved in immune response	3.48544e-05	17.1429	6	Specific for ADULT-2
GO:0032816	positive regulation of natural killer cell activation	3.49661e-05	50	4	Specific for ADULT-2
GO:0060556	regulation of vitamin D biosynthetic process	3.49661e-05	50	4	Specific for ADULT-2
GO:0042368	vitamin D biosynthetic process	3.49661e-05	50	4	Specific for ADULT-2
GO:0045637	regulation of myeloid cell differentiation	3.99753e-05	9.30233	8	Specific for ADULT-2
GO:0071560	cellular response to transforming growth factor beta stimulus	4.06382e-05	7.56302	9	Specific for ADULT-2
GO:0019221	cytokine-mediated signaling pathway	4.21546e-05	6.36943	10	Specific for ADULT-2
GO:0046006	regulation of activated T cell proliferation	5.02781e-05	25	5	Specific for ADULT-2
GO:1900182	positive regulation of protein localization to nucleus	5.11177e-05	8.98876	8	Specific for ADULT-2
GO:0071559	response to transforming growth factor beta	5.27833e-05	7.31707	9	Specific for ADULT-2
GO:0002698	negative regulation of immune effector process	5.35188e-05	11.4754	7	Specific for ADULT-2
GO:0035272	exocrine system development	5.98909e-05	44.4444	4	Specific for ADULT-2
GO:0042362	fat-soluble vitamin biosynthetic process	5.98909e-05	44.4444	4	Specific for ADULT-2
GO:0032725	positive regulation of granulocyte macrophage colony-stimulating factor production	5.98909e-05	44.4444	4	Specific for ADULT-2
GO:0030656	regulation of vitamin metabolic process	5.98909e-05	44.4444	4	Specific for ADULT-2
GO:0042359	vitamin D metabolic process	5.98909e-05	44.4444	4	Specific for ADULT-2
GO:0050798	activated T cell proliferation	6.38024e-05	23.8095	5	Specific for ADULT-2
GO:0045670	regulation of osteoclast differentiation	6.38024e-05	23.8095	5	Specific for ADULT-2
GO:0042035	regulation of cytokine biosynthetic process	6.40169e-05	15.3846	6	Specific for ADULT-2
GO:0060485	mesenchyme development	6.43263e-05	8.69565	8	Specific for ADULT-2
GO:0060559	positive regulation of calcidiol 1-monooxygenase activity	6.69024e-05	100	3	Specific for ADULT-2
GO:0032819	positive regulation of natural killer cell proliferation	6.69024e-05	100	3	Specific for ADULT-2
GO:0034393	positive regulation of smooth muscle cell apoptotic process	6.69024e-05	100	3	Specific for ADULT-2
GO:0060557	positive regulation of vitamin D biosynthetic process	6.69024e-05	100	3	Specific for ADULT-2
GO:0046136	positive regulation of vitamin metabolic process	6.69024e-05	100	3	Specific for ADULT-2
GO:0034504	protein localization to nucleus	7.32305e-05	5.21327	11	Specific for ADULT-2
GO:1902893	regulation of pri-miRNA transcription from RNA polymerase II promoter	7.9767e-05	22.7273	5	Specific for ADULT-2
GO:0071260	cellular response to mechanical stimulus	8.51861e-05	14.6341	6	Specific for ADULT-2
GO:0042089	cytokine biosynthetic process	8.51861e-05	14.6341	6	Specific for ADULT-2
KEGG:05332	Graft-versus-host disease	8.51861e-05	14.6341	6	Specific for ADULT-2
GO:0032693	negative regulation of interleukin-10 production	9.47923e-05	40	4	Specific for ADULT-2
GO:0046641	positive regulation of alpha-beta T cell proliferation	9.47923e-05	40	4	Specific for ADULT-2
GO:0010893	positive regulation of steroid biosynthetic process	9.47923e-05	40	4	Specific for ADULT-2
GO:0042107	cytokine metabolic process	9.76373e-05	14.2857	6	Specific for ADULT-2
GO:0002230	positive regulation of defense response to virus by host	9.8973e-05	21.7391	5	Specific for ADULT-2
GO:0070851	growth factor receptor binding	0.000106364	10.2941	7	Specific for ADULT-2
GO:0006913	nucleocytoplasmic transport	0.000111349	4.97738	11	Specific for ADULT-2
GO:0032677	regulation of interleukin-8 production	0.000116252	10.1449	7	Specific for ADULT-2
GO:0051169	nuclear transport	0.000120267	4.93274	11	Specific for ADULT-2
GO:0033619	membrane protein proteolysis	0.00012522	13.6364	6	Specific for ADULT-2
KEGG:04622	RIG-I-like receptor signaling pathway	0.000126057	10	7	Specific for ADULT-2
KEGG:05418	Fluid shear stress and atherosclerosis	0.000133335	6.47482	9	Specific for ADULT-2
GO:0046633	alpha-beta T cell proliferation	0.000139404	36.3636	4	Specific for ADULT-2
GO:0046640	regulation of alpha-beta T cell proliferation	0.000139404	36.3636	4	Specific for ADULT-2
GO:0061614	pri-miRNA transcription from RNA polymerase II promoter	0.00014618	20	5	Specific for ADULT-2
GO:0032653	regulation of interleukin-10 production	0.00014618	20	5	Specific for ADULT-2
GO:0030316	osteoclast differentiation	0.000178797	19.2308	5	Specific for ADULT-2
GO:0002703	regulation of leukocyte mediated immunity	0.000179023	9.45946	7	None Specific
KEGG:04931	Insulin resistance	0.000182269	7.47664	8	None Specific
GO:0042306	regulation of protein import into nucleus	0.00019315	7.40741	8	Specific for ADULT-2
GO:0032637	interleukin-8 production	0.000193764	9.33333	7	Specific for ADULT-2
GO:0032814	regulation of natural killer cell activation	0.000198826	33.3333	4	Specific for ADULT-2
GO:0002200	somatic diversification of immune receptors	0.000198826	33.3333	4	Specific for ALL
GO:0009110	vitamin biosynthetic process	0.000198826	33.3333	4	Specific for ADULT-2
GO:0002443	leukocyte mediated immunity	0.000204497	7.33945	8	None Specific
GO:1904589	regulation of protein import	0.000217758	7.27273	8	Specific for ADULT-2
GO:0071706	tumor necrosis factor superfamily cytokine production	0.000224467	9.09091	7	Specific for ADULT-2
GO:0071316	cellular response to nicotine	0.000227932	75	3	Specific for ADULT-2
GO:0010936	negative regulation of macrophage cytokine production	0.000227932	75	3	Specific for ADULT-2
GO:0001866	NK T cell proliferation	0.000227932	75	3	Specific for ADULT-2
GO:0010661	positive regulation of muscle cell apoptotic process	0.000227932	75	3	Specific for ADULT-2
GO:0051142	positive regulation of NK T cell proliferation	0.000227932	75	3	Specific for ADULT-2
GO:0051140	regulation of NK T cell proliferation	0.000227932	75	3	Specific for ADULT-2
GO:0098857	membrane microdomain	0.000232014	6	9	Specific for ALL
GO:0045121	membrane raft	0.000232014	6	9	Specific for ALL
GO:0030888	regulation of B cell proliferation	0.000243975	17.8571	5	Specific for ALL
GO:0002761	regulation of myeloid leukocyte differentiation	0.000245281	12	6	Specific for ADULT-2
GO:0071222	cellular response to lipopolysaccharide	0.000258418	8.86076	7	Specific for ADULT-2
GO:0001837	epithelial to mesenchymal transition	0.000258418	8.86076	7	None Specific
GO:0002374	cytokine secretion involved in immune response	0.00026877	30.7692	4	Specific for ADULT-2
GO:0022612	gland morphogenesis	0.00026877	30.7692	4	Specific for ADULT-2
GO:2000379	positive regulation of reactive oxygen species metabolic process	0.000268814	11.7647	6	Specific for ADULT-2
GO:0032757	positive regulation of interleukin-8 production	0.000299959	11.5385	6	Specific for ADULT-2
GO:0002699	positive regulation of immune effector process	0.000323662	8.53659	7	Specific for ADULT-2
KEGG:05320	Autoimmune thyroid disease	0.000331506	11.3208	6	Specific for ALL
GO:0010718	positive regulation of epithelial to mesenchymal transition	0.000332885	16.6667	5	Specific for ADULT-2
GO:0050691	regulation of defense response to virus by host	0.000332885	16.6667	5	Specific for ADULT-2
GO:0050810	regulation of steroid biosynthetic process	0.000332885	16.6667	5	Specific for ADULT-2
GO:0048762	mesenchymal cell differentiation	0.000343873	8.43373	7	None Specific
GO:0050688	regulation of defense response to virus	0.000362784	11.1111	6	Specific for ADULT-2
GO:0048018	receptor ligand activity	0.000383407	5.59006	9	Specific for ADULT-2
GO:0031663	lipopolysaccharide-mediated signaling pathway	0.000451552	15.625	5	Specific for ADULT-2
GO:0010717	regulation of epithelial to mesenchymal transition	0.000489734	10.5263	6	Specific for ADULT-2
GO:0002706	regulation of lymphocyte mediated immunity	0.000489734	10.5263	6	Specific for ADULT-2
GO:0010934	macrophage cytokine production	0.000505915	60	3	Specific for ADULT-2
GO:0001787	natural killer cell proliferation	0.000505915	60	3	Specific for ADULT-2
GO:0010935	regulation of macrophage cytokine production	0.000505915	60	3	Specific for ADULT-2
GO:0032817	regulation of natural killer cell proliferation	0.000505915	60	3	Specific for ADULT-2
GO:0007184	SMAD protein import into nucleus	0.000616551	25	4	Specific for ADULT-2
GO:0050777	negative regulation of immune response	0.00064882	10	6	Specific for ADULT-2
GO:0006509	membrane protein ectodomain proteolysis	0.000688785	14.2857	5	Specific for ADULT-2
GO:0042346	positive regulation of NF-kappaB import into nucleus	0.000783481	23.5294	4	Specific for ADULT-2
GO:1902930	regulation of alcohol biosynthetic process	0.000783481	23.5294	4	Specific for ADULT-2
GO:0002831	regulation of response to biotic stimulus	0.00084665	7.29167	7	Specific for ADULT-2
GO:0046822	regulation of nucleocytoplasmic transport	0.000850689	5.92593	8	Specific for ADULT-2
GO:0030099	myeloid cell differentiation	0.00088424	5.88235	8	Specific for ADULT-2
GO:0042993	positive regulation of transcription factor import into nucleus	0.000885986	13.5135	5	Specific for ADULT-2
KEGG:04623	Cytosolic DNA-sensing pathway	0.000898087	9.375	6	Specific for ADULT-2
GO:0034391	regulation of smooth muscle cell apoptotic process	0.000930741	50	3	Specific for ADULT-2
GO:0034390	smooth muscle cell apoptotic process	0.000930741	50	3	Specific for ADULT-2
GO:0035710	CD4-positive, alpha-beta T cell activation	0.000947286	22.2222	4	Specific for ADULT-2
GO:0071354	cellular response to interleukin-6	0.000947286	22.2222	4	Specific for ADULT-2
GO:0051043	regulation of membrane protein ectodomain proteolysis	0.000947286	22.2222	4	Specific for ADULT-2
GO:0006694	steroid biosynthetic process	0.00095975	9.23077	6	Specific for ADULT-2
GO:0009612	response to mechanical stimulus	0.00104079	9.09091	6	Specific for ADULT-2
GO:0070741	response to interleukin-6	0.00116378	21.0526	4	Specific for ADULT-2
GO:1900180	regulation of protein localization to nucleus	0.00120785	5.59441	8	Specific for ADULT-2
KEGG:05120	Epithelial cell signaling in Helicobacter pylori infection	0.00120797	8.82353	6	None Specific
KEGG:04664	Fc epsilon RI signaling pathway	0.00120797	8.82353	6	None Specific
KEGG:04920	Adipocytokine signaling pathway	0.00130393	8.69565	6	Specific for ADULT-2
GO:1903557	positive regulation of tumor necrosis factor superfamily cytokine production	0.0013581	12.1951	5	Specific for ADULT-2
GO:0006775	fat-soluble vitamin metabolic process	0.00138573	20	4	Specific for ADULT-2
GO:0048662	negative regulation of smooth muscle cell proliferation	0.00138573	20	4	Specific for ADULT-2
GO:0045834	positive regulation of lipid metabolic process	0.0014863	8.4507	6	Specific for ADULT-2
GO:0061082	myeloid leukocyte cytokine production	0.00148836	42.8571	3	Specific for ADULT-2
GO:0045940	positive regulation of steroid metabolic process	0.00165732	19.0476	4	Specific for ADULT-2
GO:1903555	regulation of tumor necrosis factor superfamily cytokine production	0.00171455	8.21918	6	Specific for ADULT-2
GO:0030101	natural killer cell activation	0.00197788	18.1818	4	Specific for ADULT-2
GO:0002705	positive regulation of leukocyte mediated immunity	0.00203136	11.1111	5	Specific for ADULT-2
GO:0019218	regulation of steroid metabolic process	0.00203136	11.1111	5	Specific for ADULT-2
GO:0031349	positive regulation of defense response	0.00216266	5.09554	8	Specific for ADULT-2
GO:0002573	myeloid leukocyte differentiation	0.00241987	7.69231	6	Specific for ADULT-2
GO:0002449	lymphocyte mediated immunity	0.00257868	7.59494	6	Specific for ADULT-2
GO:0051607	defense response to virus	0.00266532	5.9322	7	Specific for ADULT-2
GO:2000377	regulation of reactive oxygen species metabolic process	0.00271845	7.5	6	Specific for ADULT-2
GO:0098802	plasma membrane receptor complex	0.00289019	7.40741	6	Specific for ADULT-2
GO:0046165	alcohol biosynthetic process	0.00289657	10.2041	5	Specific for ADULT-2
GO:0031341	regulation of cell killing	0.00289657	10.2041	5	Specific for ADULT-2
GO:1902932	positive regulation of alcohol biosynthetic process	0.00312738	33.3333	3	Specific for ADULT-2
GO:0032570	response to progesterone	0.00312738	33.3333	3	Specific for ADULT-2
GO:0050707	regulation of cytokine secretion	0.00349408	5.64516	7	Specific for ADULT-2
GO:0034341	response to interferon-gamma	0.00413203	9.43396	5	Specific for ADULT-2
GO:0010660	regulation of muscle cell apoptotic process	0.00431048	30	3	Specific for ADULT-2
GO:0045089	positive regulation of innate immune response	0.00458631	5.38462	7	Specific for ADULT-2
GO:1901617	organic hydroxy compound biosynthetic process	0.00459607	6.74157	6	Specific for ADULT-2
GO:0032768	regulation of monooxygenase activity	0.00461491	14.2857	4	Specific for ADULT-2
GO:0050715	positive regulation of cytokine secretion	0.00479214	6.66667	6	Specific for ADULT-2
GO:0043491	protein kinase B signaling	0.00504518	6.59341	6	Specific for ADULT-2
GO:0042108	positive regulation of cytokine biosynthetic process	0.00515322	13.7931	4	Specific for ADULT-2
GO:0032490	detection of molecule of bacterial origin	0.00546979	27.2727	3	Specific for ADULT-2
GO:0030213	hyaluronan biosynthetic process	0.00546979	27.2727	3	Specific for ADULT-2
GO:0010657	muscle cell apoptotic process	0.00546979	27.2727	3	Specific for ADULT-2
KEGG:05222	Small cell lung cancer	0.00551534	6.45161	6	Specific for ALL
GO:0032663	regulation of interleukin-2 production	0.00571757	13.3333	4	Specific for ADULT-2
GO:0050663	cytokine secretion	0.00580204	5.10949	7	Specific for ADULT-2
GO:0042990	regulation of transcription factor import into nucleus	0.00610848	8.47458	5	Specific for ADULT-2
GO:0042991	transcription factor import into nucleus	0.00654804	8.33333	5	Specific for ADULT-2
GO:0043367	CD4-positive, alpha-beta T cell differentiation	0.00677046	25	3	Specific for ADULT-2
GO:0002294	CD4-positive, alpha-beta T cell differentiation involved in immune response	0.00677046	25	3	Specific for ADULT-2
GO:0032965	regulation of collagen biosynthetic process	0.00677046	25	3	Specific for ADULT-2
GO:0032623	interleukin-2 production	0.0069966	12.5	4	Specific for ADULT-2
GO:0042348	NF-kappaB import into nucleus	0.0069966	12.5	4	Specific for ADULT-2
GO:0046889	positive regulation of lipid biosynthetic process	0.0069966	12.5	4	Specific for ADULT-2
GO:0042345	regulation of NF-kappaB import into nucleus	0.0069966	12.5	4	Specific for ADULT-2
GO:0045580	regulation of T cell differentiation	0.0069966	12.5	4	Specific for ALL
GO:0046890	regulation of lipid biosynthetic process	0.00798889	7.93651	5	Specific for ADULT-2
GO:0002287	alpha-beta T cell activation involved in immune response	0.0084419	23.0769	3	Specific for ADULT-2
GO:0002293	alpha-beta T cell differentiation involved in immune response	0.0084419	23.0769	3	Specific for ADULT-2
GO:0045414	regulation of interleukin-8 biosynthetic process	0.0084419	23.0769	3	Specific for ADULT-2
GO:0035094	response to nicotine	0.0084419	23.0769	3	Specific for ADULT-2
GO:0002708	positive regulation of lymphocyte mediated immunity	0.00859932	11.7647	4	Specific for ADULT-2
GO:0006766	vitamin metabolic process	0.00859932	11.7647	4	Specific for ADULT-2
KEGG:05131	Shigellosis	0.00893986	7.69231	5	Specific for ADULT-2
KEGG:05221	Acute myeloid leukemia	0.00937302	7.57576	5	None Specific
GO:0031343	positive regulation of cell killing	0.00941286	11.4286	4	Specific for ADULT-2
GO:0042228	interleukin-8 biosynthetic process	0.0100272	21.4286	3	Specific for ADULT-2
GO:0051044	positive regulation of membrane protein ectodomain proteolysis	0.0100272	21.4286	3	Specific for ADULT-2
GO:0010224	response to UV-B	0.0100272	21.4286	3	Specific for ADULT-2
GO:0002285	lymphocyte activation involved in immune response	0.0109871	10.8108	4	Specific for ADULT-2
KEGG:05211	Renal cell carcinoma	0.0111316	7.24638	5	Specific for ADULT-2
GO:1901653	cellular response to peptide	0.0112288	5.50459	6	Specific for ADULT-2
KEGG:04917	Prolactin signaling pathway	0.0115961	7.14286	5	Specific for ADULT-2
GO:0002292	T cell differentiation involved in immune response	0.0116468	20	3	Specific for ADULT-2
GO:0032755	positive regulation of interleukin-6 production	0.0117088	10.5263	4	Specific for ADULT-2
GO:0045619	regulation of lymphocyte differentiation	0.0117088	10.5263	4	Specific for ALL
GO:0032680	regulation of tumor necrosis factor production	0.0118855	7.04225	5	Specific for ADULT-2
GO:0046632	alpha-beta T cell differentiation	0.0136556	18.75	3	Specific for ADULT-2
GO:0032964	collagen biosynthetic process	0.0136556	18.75	3	Specific for ADULT-2
GO:0032760	positive regulation of tumor necrosis factor production	0.0137196	10	4	Specific for ADULT-2
GO:0032640	tumor necrosis factor production	0.0138225	6.75676	5	Specific for ADULT-2
KEGG:05214	Glioma	0.0153097	4.22535	3	Specific for ALL
GO:0045429	positive regulation of nitric oxide biosynthetic process	0.0155231	17.6471	3	Specific for ADULT-2
GO:1904407	positive regulation of nitric oxide metabolic process	0.0155231	17.6471	3	Specific for ADULT-2
GO:1901652	response to peptide	0.0157164	5.04202	6	Specific for ADULT-2
GO:0031082	BLOC complex	0.0179493	16.6667	3	Specific for ALL
GO:0030212	hyaluronan metabolic process	0.0179493	16.6667	3	Specific for ADULT-2
GO:0010712	regulation of collagen metabolic process	0.0179493	16.6667	3	Specific for ADULT-2
GO:0044246	regulation of multicellular organismal metabolic process	0.0179493	16.6667	3	Specific for ADULT-2
GO:0071887	leukocyte apoptotic process	0.0181402	9.09091	4	Specific for ADULT-2
GO:0048545	response to steroid hormone	0.0182168	4.87805	6	Specific for ADULT-2
GO:0032770	positive regulation of monooxygenase activity	0.0205172	15.7895	3	Specific for ADULT-2
GO:0010574	regulation of vascular endothelial growth factor production	0.0205172	15.7895	3	Specific for ADULT-2
KEGG:05410	Hypertrophic cardiomyopathy (HCM)	0.021136	6.0241	5	Specific for ADULT-2
GO:0098581	detection of external biotic stimulus	0.0269326	14.2857	3	Specific for ADULT-2
GO:1903428	positive regulation of reactive oxygen species biosynthetic process	0.0269326	14.2857	3	Specific for ADULT-2
GO:0010573	vascular endothelial growth factor production	0.0269326	14.2857	3	Specific for ADULT-2
GO:0051101	regulation of DNA binding	0.0272753	4.41176	3	Specific for ADULT-2
GO:0009897	external side of plasma membrane	0.0296777	5.55556	5	Specific for ALL
GO:0045428	regulation of nitric oxide biosynthetic process	0.0299494	13.6364	3	Specific for ADULT-2
GO:0051384	response to glucocorticoid	0.0299494	13.6364	3	Specific for ADULT-2
KEGG:05223	Non-small cell lung cancer	0.0377521	4.54545	3	Specific for ALL
GO:0090276	regulation of peptide hormone secretion	0.037921	7.27273	4	Specific for ADULT-2
GO:0009595	detection of biotic stimulus	0.0382484	12.5	3	Specific for ADULT-2
GO:0031960	response to corticosteroid	0.0382484	12.5	3	Specific for ADULT-2
GO:0002286	T cell activation involved in immune response	0.0382484	12.5	3	Specific for ADULT-2
GO:0003705	transcription factor activity, RNA polymerase II distal enhancer sequence-specific binding	0.0382484	12.5	3	Specific for ADULT-2
GO:0009593	detection of chemical stimulus	0.0398569	7.14286	4	Specific for ADULT-2
GO:0051341	regulation of oxidoreductase activity	0.0398569	7.14286	4	Specific for ADULT-2
GO:0048661	positive regulation of smooth muscle cell proliferation	0.0408746	12	3	Specific for ADULT-2
GO:2001237	negative regulation of extrinsic apoptotic signaling pathway	0.0410161	7.01754	4	Specific for ADULT-2
GO:0007050	cell cycle arrest	0.042083	5	5	Specific for ADULT-2
KEGG:05416	Viral myocarditis	0.0448973	6.77966	4	Specific for ALL
GO:0000060	protein import into nucleus, translocation	0.0464849	11.1111	3	Specific for ADULT-2
GO:0031503	protein complex localization	0.0468584	6.66667	4	Specific for ADULT-2
GO:0048732	gland development	0.047788	6.55738	4	Specific for ADULT-2
GO:0048872	homeostasis of number of cells	0.0483017	4.61538	3	Specific for ADULT-2
GO:0030278	regulation of ossification	0.0483017	4.61538	3	Specific for ADULT-2
GO:0006809	nitric oxide biosynthetic process	0.0495825	10.7143	3	Specific for ADULT-2
GO:0098531	transcription factor activity, direct ligand regulated sequence-specific DNA binding	0.0495825	10.7143	3	Specific for ADULT-2
GO:0017015	regulation of transforming growth factor beta receptor signaling pathway	0.0515924	6.34921	4	Specific for ADULT-2
GO:1903844	regulation of cellular response to transforming growth factor beta stimulus	0.0522363	6.25	4	Specific for ADULT-2
GO:1901224	positive regulation of NIK/NF-kappaB signaling	0.0525646	10.3448	3	Specific for ADULT-2
GO:0006024	glycosaminoglycan biosynthetic process	0.0553927	10	3	Specific for ADULT-2
GO:1903510	mucopolysaccharide metabolic process	0.0553927	10	3	Specific for ADULT-2
GO:0002275	myeloid cell activation involved in immune response	0.0553927	10	3	Specific for ALL
GO:1903426	regulation of reactive oxygen species biosynthetic process	0.0553927	10	3	Specific for ADULT-2
GO:0002792	negative regulation of peptide secretion	0.0554723	4.7619	3	Specific for ADULT-2
KEGG:04670	Leukocyte transendothelial migration	0.0559621	4.46429	5	Specific for ALL
GO:0050672	negative regulation of lymphocyte proliferation	0.0565382	9.67742	3	Specific for ALL
GO:0032945	negative regulation of mononuclear cell proliferation	0.0565382	9.67742	3	Specific for ALL
GO:0046209	nitric oxide metabolic process	0.0565382	9.67742	3	Specific for ADULT-2
GO:0001784	phosphotyrosine residue binding	0.0565382	9.67742	3	Specific for ALL
GO:0002274	myeloid leukocyte activation	0.0575365	5.97015	4	Specific for ALL
GO:0030072	peptide hormone secretion	0.057673	5.88235	4	Specific for ADULT-2
GO:0014065	phosphatidylinositol 3-kinase signaling	0.057673	5.88235	4	Specific for ADULT-2
GO:0070664	negative regulation of leukocyte proliferation	0.0587895	9.375	3	Specific for ALL
GO:0051353	positive regulation of oxidoreductase activity	0.0587895	9.375	3	Specific for ADULT-2
GO:0032963	collagen metabolic process	0.0625383	9.09091	3	Specific for ADULT-2
GO:1901343	negative regulation of vasculature development	0.063732	4.83871	3	Specific for ADULT-2
GO:0044259	multicellular organismal macromolecule metabolic process	0.0643276	8.82353	3	Specific for ADULT-2
GO:2001057	reactive nitrogen species metabolic process	0.0643276	8.82353	3	Specific for ADULT-2
GO:1901654	response to ketone	0.0643276	8.82353	3	Specific for ADULT-2
KEGG:04520	Adherens junction	0.0654642	5.55556	4	Specific for ALL
GO:0033138	positive regulation of peptidyl-serine phosphorylation	0.0660124	5.40541	4	Specific for ADULT-2
GO:0071346	cellular response to interferon-gamma	0.0672585	8.10811	3	Specific for ADULT-2
GO:0045778	positive regulation of ossification	0.0672585	8.10811	3	Specific for ADULT-2
GO:0014068	positive regulation of phosphatidylinositol 3-kinase signaling	0.0672585	8.10811	3	Specific for ADULT-2
GO:0002758	innate immune response-activating signal transduction	0.0675963	5.06329	4	Specific for ADULT-2
GO:0002221	pattern recognition receptor signaling pathway	0.0675963	5.06329	4	Specific for ADULT-2
GO:0006023	aminoglycan biosynthetic process	0.0678643	8.57143	3	Specific for ADULT-2
GO:0008083	growth factor activity	0.0678643	8.57143	3	Specific for ADULT-2
KEGG:05020	Prion diseases	0.0678643	8.57143	3	Specific for ADULT-2
GO:0004713	protein tyrosine kinase activity	0.0680894	5.26316	4	Specific for ALL
GO:0034614	cellular response to reactive oxygen species	0.0689565	5.19481	4	Specific for ADULT-2
GO:0045309	protein phosphorylated amino acid binding	0.0690385	8.33333	3	Specific for ALL
GO:0050710	negative regulation of cytokine secretion	0.0699462	7.89474	3	Specific for ADULT-2
GO:1901222	regulation of NIK/NF-kappaB signaling	0.0699462	7.89474	3	Specific for ADULT-2
GO:0050709	negative regulation of protein secretion	0.0711302	4.91803	3	Specific for ADULT-2
GO:0038061	NIK/NF-kappaB signaling	0.0748183	7.5	3	Specific for ADULT-2
GO:1903409	reactive oxygen species biosynthetic process	0.0748183	7.5	3	Specific for ADULT-2
GO:0030203	glycosaminoglycan metabolic process	0.0769518	7.31707	3	Specific for ADULT-2
GO:0035326	enhancer binding	0.0777025	5	3	Specific for ADULT-2
GO:0050866	negative regulation of cell activation	0.0777025	5	3	Specific for ALL
GO:0050680	negative regulation of epithelial cell proliferation	0.0777025	5	3	Specific for ADULT-2
GO:0051219	phosphoprotein binding	0.0777025	5	3	Specific for ALL
GO:0000980	RNA polymerase II distal enhancer sequence-specific DNA binding	0.0788484	7.14286	3	Specific for ADULT-2
GO:2000181	negative regulation of blood vessel morphogenesis	0.0796582	5.17241	3	Specific for ADULT-2
GO:0033613	activating transcription factor binding	0.0799354	5.55556	3	Specific for ADULT-2
GO:0030073	insulin secretion	0.0799354	5.55556	3	Specific for ADULT-2
GO:0002262	myeloid cell homeostasis	0.0799354	5.55556	3	Specific for ADULT-2
GO:0016525	negative regulation of angiogenesis	0.0803578	5.35714	3	Specific for ADULT-2
KEGG:05150	Staphylococcus aureus infection	0.0803578	5.35714	3	Specific for ALL
GO:0033209	tumor necrosis factor-mediated signaling pathway	0.0827942	5.66038	3	Specific for ADULT-2
GO:0002695	negative regulation of leukocyte activation	0.0850654	5.76923	3	Specific for ALL
KEGG:04973	Carbohydrate digestion and absorption	0.0859129	6.81818	3	Specific for ALL
GO:0050796	regulation of insulin secretion	0.0859129	6.81818	3	Specific for ADULT-2
KEGG:05414	Dilated cardiomyopathy (DCM)	0.0864791	4.44444	4	Specific for ADULT-2
GO:0001158	enhancer sequence-specific DNA binding	0.0867817	5.88235	3	Specific for ADULT-2
GO:0002218	activation of innate immune response	0.0908733	4.0404	4	Specific for ADULT-2
GO:0014066	regulation of phosphatidylinositol 3-kinase signaling	0.0936664	6.38298	3	Specific for ADULT-2
GO:0070491	repressing transcription factor binding	0.0938403	6	3	Specific for ADULT-2
GO:0006022	aminoglycan metabolic process	0.0941522	6.25	3	Specific for ADULT-2
GO:0045833	negative regulation of lipid metabolic process	0.0941522	6.25	3	Specific for ADULT-2
GO:0051250	negative regulation of lymphocyte activation	0.0941522	6.25	3	Specific for ALL
KEGG:05030	Cocaine addiction	0.0942205	6.12245	3	Specific for ADULT-2
